# Supplementary material for: Catalysis of proline isomerization and molecular chaperone activity in a tug-of-war
Source: Nat Commun. 2020 Nov 27;11:6046. doi: 10.1038/s41467-020-19844-0 (PMC7695863; doi:10.1038/s41467-020-19844-0)
Supplement: Supplementary file 3 — Source Data [file 41467_2020_19844_MOESM3_ESM.xlsx]

## Sheet: Kd_determination_aSynDC_fig6c
	A53		K58		V52
[] CypA	Mean	Error	Error	Mean	Mean	Error
0	0	0	0	0	0	0
4	0.108913	0.00101846	0.0478777	0.00056927	0.0877683	0.00075765
8	0.197524	0.00196337	0.130541	0.0016312	0.194595	0.00180483
20	0.299689	0.00325015	0.220128	0.00293478	0.328518	0.00342841
32	0.436894	0.00553938	0.324276	0.00474864	0.454907	0.0055296
40	0.523183	0.00756231	0.388832	0.00611325	0.489416	0.00626135
80	0.725149	0.017022	0.600442	0.013268	0.719661	0.0155104
120	0.822813	0.0293392	0.705057	0.0204339	0.833481	0.0295203
200	0.923405	0.0752198	0.845738	0.0454818	0.92022	0.0673174
400			0.971482	0.279408	0.950966	0.112964

## Sheet: Kd_determination_aSynWT_fig2c
	S99		A101		N102		eW121
[] aSyn	Mean	Error	Mean	Error	Mean	Error	Mean
0	0	0	0	0	0	0	0	0						0	0
20	0.0688	0.00239	0.2	0.00726	0.207	0.00678	0.266954	0.00589827						0.266954	0.00589827
50	0.385	0.0158	0.573	0.0398	0.493	0.0222	0.627628	0.0234938						0.627628	0.0234938
100	0.647	0.046	0.695	0.065	0.694	0.0483	0.604289	0.0214529						0.604289	0.0214529
200	0.75	0.0733	0.961	0.233	0.978	0.0387	0.872916	0.0904465						0.872916	0.0904465
500	0.722	0.0639	0.895	0.668	0.939	0.316	0.91736	0.145499						0.91736	0.145499
	S99		A101		N102		eW121
0	0	0	0	0	0	0	0	0
40	0.0688	0.00239	0.2	0.00726	0.207	0.00678	0.266954	0.00589827
100	0.385	0.0158	0.573	0.0398	0.493	0.0222	0.627628	0.0234938
200	0.647	0.046	0.695	0.065	0.694	0.0483	0.604289	0.0214529
400	0.75	0.0733	0.961	0.233	0.978	0.0387	0.872916	0.0904465
1000	0.722	0.0639	0.895	0.668	0.939	0.316	0.91736	0.145499

## Sheet: aSynDC_rowdata_Fig5
time (s)	time(days)		C-Terminal alpha-Snuclein 15uM ThT						Average	St. DEV.						C-terminal alpha-synuclein 2.5uM CypA (ThT)												C-terminal alpha-synuclein 5uM CypA (ThT)
0	0	86400	148	149	148	149	149	150	148.833	0.752773	0			0	0.0026417	150	150	151	148	149	149	149.5	2.97809	0				0	151	149	148	150	149
599.82	0.00694236		148	149	147	150	150	150	149	1.26491	0.166667	X0	1.748	5.77501e-05	0.00251849	149	148	149	149	149	147	148.5	2.95817	0.0199203	Y0	0.04417		147	149	148	146	146	147.2
1199.79	0.0138865		148	147	148	149	148	150	148.333	1.0328	0.5	Slope	5.028	0.00017325	0.00261269	149	148	150	148	149	149	148.833	2.96481	0.0132802	Yfin	0.9369		148	149	148	147	147	147.8
1799.76	0.0208305		148	148	147	148	148	151	148.333	1.36626	0.5	Max	2886	0.00017325	0.00258516	150	149	149	148	148	148	148.667	2.96149	0.0166003	X0	2.069		147	148	147	147	148	147.4
2399.72	0.0277745		147	148	146	148	148	151	148	1.67332	0.833333	min	-12	0.00028875	0.00252233	149	148	150	149	148	148	148.667	2.96149	0.0166003	Slope	3.877		147	147	146	146	147	146.6
2999.69	0.0347186		148	147	147	149	149	149	148.167	0.983192	0.666667			0.000231	0.00257817	151	148	148	150	148	149	149	2.96813	0.00996016				147	149	148	146	146	147.2
3599.66	0.0416627		146	147	147	149	147	148	147.333	1.0328	1.5			0.000519751	0.00252004	149	149	149	148	146	147	148	2.94821	0.0298805				146	148	147	146	146	146.6
4199.63	0.0486068		147	147	146	150	147	148	147.5	1.3784	1.33333			0.000462	0.00226759	148	149	150	150	148	148	148.833	2.96481	0.0132802				146	148	148	146	148	147.2
4799.59	0.0555508		147	148	147	148	147	149	147.667	0.816497	1.16667			0.00040425	0.00255718	149	148	149	148	148	148	148.333	2.95485	0.0232404				146	148	149	146	146	147
5399.56	0.0624949		146	147	146	148	146	150	147.167	1.60208	1.66667			0.000577501	0.00243852	150	147	148	148	147	148	148	2.94821	0.0298805				147	147	147	145	147	146.6
5999.54	0.0694391		147	147	147	148	147	149	147.5	0.83666	1.33333			0.000462	0.00257165	149	147	150	149	147	148	148.333	2.95485	0.0232404				147	147	146	145	147	146.4
6599.5	0.0763831		146	147	147	148	147	148	147.167	0.752773	1.66667			0.000577501	0.0026142	149	148	148	148	147	147	147.833	2.94489	0.0332005				147	148	148	146	147	147.2
7199.48	0.0833273		146	147	147	148	145	148	146.833	1.16905	2			0.000693001	0.00249926	147	147	149	148	148	148	147.833	2.94489	0.0332005				147	146	148	145	146	146.4
7799.44	0.0902713		147	147	146	146	146	148	146.667	0.816497	2.16667			0.000750751	0.00260933	147	149	150	149	148	148	148.5	2.95817	0.0199203				146	148	147	145	147	146.6
8399.41	0.0972154		146	146	146	148	146	149	146.833	1.32916	2			0.000693001	0.00245568	148	147	149	148	148	147	147.833	2.94489	0.0332005				146	148	148	145	146	146.6
8999.38	0.104159		147	148	146	148	146	151	147.667	1.8619	1.16667			0.00040425	0.00238707	148	148	149	149	148	147	148.167	2.95153	0.0265604				146	148	147	146	147	146.8
9599.34	0.111104		147	147	147	149	147	150	147.833	1.32916	1			0.0003465	0.00247382	149	147	148	148	147	147	147.667	2.94157	0.0365206				147	147	146	145	146	146.2
10199.3	0.118047		146	145	145	148	145	148	146.167	1.47196	2.66667			0.000924001	0.00230192	149	147	148	147	148	146	147.5	2.93825	0.0398406				146	147	147	145	146	146.2
10799.3	0.124992		146	147	145	147	146	150	146.833	1.7224	2			0.000693001	0.00243253	147	148	148	147	149	147	147.667	2.94157	0.0365206				146	147	148	145	144	146
11399.2	0.131936		146	146	146	147	147	148	146.667	0.816497	2.16667			0.000750751	0.00262172	149	148	149	147	147	147	147.833	2.94489	0.0332005				145	147	148	146	147	146.6
11999.2	0.13888		147	146	147	147	146	148	146.833	0.752773	2			0.000693001	0.00263147	148	148	149	149	147	147	148	2.94821	0.0298805				146	147	149	146	146	146.8
12599.2	0.145824		145	145	147	147	146	147	146.167	0.983192	2.66667			0.000924001	0.00273177	148	146	148	148	147	146	147.167	2.93161	0.0464807				145	149	147	145	144	146
13199.2	0.152768		145	146	145	149	145	147	146.167	1.60208	2.66667			0.000924001	0.00223197	148	146	149	148	148	146	147.5	2.93825	0.0398406				146	147	146	145	146	146		Fitting parameters
13799.1	0.159712		145	144	146	147	146	148	146	1.41421	2.83333			0.000981751	0.00264528	147	146	148	147	146	148	147	2.92829	0.0498008				146	146	146	146	145	145.8
14399.1	0.166656		145	146	147	148	145	149	146.667	1.63299	2.16667			0.000750751	0.00256134	146	148	147	147	147	146	146.833	2.92497	0.0531208				145	147	148	145	147	146.4		C-Terminal alpha-Snuclein 15uM								C-terminal alpha-synuclein 2.5uM CypA
14999.1	0.1736		145	146	145	147	146	147	146	0.894427	2.83333			0.000981751	0.00248729	147	146	147	147	148	147	147	2.92829	0.0498008				145	147	145	145	148	146		X0	1.773	2.041	1.589	1.558	1.903	1.622		X0	2.469	1.873	1.525	2.669	1.886	2.338
15599	0.180544		145	146	145	146	146	147	145.833	0.752773	3			0.0010395	0.00258726	148	147	147	146	146	147	146.833	2.92497	0.0531208				145	146	145	144	144	144.8		Slope	6.147	5.323	5.875	5.254	6.19	6.738		Slope	6.453	4.012	4.359	3.394	3.84	4.214
16199	0.187488		146	145	144	147	144	147	145.5	1.3784	3.33333			0.001155	0.00222477	146	147	147	148	147	145	146.667	2.92165	0.0564409				145	147	145	145	145	145.4		Y0	132.8	123.5	134.5	111.5	141	153.2		Y0	146.3	235.9	212.4	146.6	147.3	145.6
16799	0.194432		145	146	145	146	145	149	146	1.54919	2.83333			0.000981751	0.00252085	148	146	147	146	147	146	146.667	2.92165	0.0564409				145	146	147	146	145	145.8		Yfin	3184	3135	2930	3322	3007	2643		Yfin	173.5	148.2	149.1	197.9	179.6	190.9
17398.9	0.201376		145	145	145	147	144	147	145.5	1.22474	3.33333			0.001155	0.00237706	147	146	145	146	147	147	146.333	2.91501	0.063081				145	148	146	144	145	145.6			3051.2	3011.5	2795.5	3210.5	2866	2489.8			27.2	-87.7	-63.3	51.3	32.3	45.3
17998.9	0.20832		144	144	145	146	145	147	145.167	1.16905	3.66667			0.0012705	0.00259849	148	147	148	147	147	147	147.333	2.93493	0.0431607				145	146	147	144	146	145.6
18598.9	0.215265		145	144	144	146	144	148	145.167	1.60208	3.66667			0.0012705	0.00238109	147	146	147	147	148	146	146.833	2.92497	0.0531208				144	147	146	145	146	145.6		Average final ThT	2438	331.156						Average final ThT	180.667	18.5113
19198.8	0.222209		145	145	144	145	144	146	144.833	0.752773	4			0.001386	0.00246552	146	146	148	147	148	148	147.167	2.93161	0.0464807				145	147	149	145	146	146.4
19798.8	0.229153		145	146	146	147	145	146	145.833	0.752773	3			0.0010395	0.00253451	148	146	149	146	146	146	146.833	2.92497	0.0531208				146	147	145	144	145	145.4
20398.8	0.236097		146	145	144	148	143	147	145.5	1.87083	3.33333			0.001155	0.00206914	148	147	146	147	145	146	146.5	2.91833	0.059761				146	147	147	144	144	145.6
20998.7	0.243041		145	145	145	146	143	146	145	1.09545	3.83333			0.00132825	0.00242327	147	146	147	145	147	145	146.167	2.91169	0.0664011				146	146	145	145	145	145.4
21598.7	0.249985		144	145	144	146	145	147	145.167	1.16905	3.66667			0.0012705	0.00246917	148	147	147	147	146	145	146.667	2.92165	0.0564409				145	146	147	144	146	145.6
22198.7	0.256929		145	145	144	146	144	147	145.167	1.16905	3.66667			0.0012705	0.00236133	148	146	147	146	147	146	146.667	2.92165	0.0564409				144	147	146	145	145	145.4
22798.6	0.263873		144	144	144	145	145	146	144.667	0.816497	4.16667			0.00144375	0.00258543	148	146	148	147	145	146	146.667	2.92165	0.0564409				145	148	145	145	144	145.4
23398.6	0.270817		144	144	145	145	144	147	144.833	1.16905	4			0.001386	0.00263069	147	145	147	147	146	145	146.167	2.91169	0.0664011				145	146	145	144	148	145.6
23998.6	0.277761		146	144	144	145	145	146	145	0.894427	3.83333			0.00132825	0.0025213	147	146	148	146	147	145	146.5	2.91833	0.059761				145	146	146	145	144	145.2
24598.5	0.284705		145	145	145	145	146	148	145.667	1.21106	3.16667			0.00109725	0.00270452	148	145	146	146	146	145	146	2.90837	0.0697211				145	146	146	144	145	145.2
25198.5	0.291649		144	145	144	145	144	145	144.5	0.547723	4.33333			0.0015015	0.00250269	148	146	147	146	146	144	146.167	2.91169	0.0664011				145	146	146	144	145	145.2
25798.5	0.298593		145	144	144	145	144	147	144.833	1.16905	4			0.001386	0.00248237	147	146	147	146	147	145	146.333	2.91501	0.063081				146	145	148	143	144	145.2
26398.4	0.305537		146	145	144	145	145	146	145.167	0.752773	3.66667			0.0012705	0.00250022	147	144	146	147	145	146	145.833	2.90505	0.0730412				144	145	147	145	144	145
26998.4	0.312482		144	144	144	146	144	146	144.667	1.0328	4.16667			0.00144375	0.00241942	146	145	147	146	147	146	146.167	2.91169	0.0664011				145	147	145	144	144	145
27598.4	0.319426		144	144	143	146	144	148	144.833	1.83485	4			0.001386	0.00230898	146	145	147	145	146	146	145.833	2.90505	0.0730412				145	147	145	143	144	144.8
28198.3	0.32637		144	145	143	145	145	147	144.833	1.32916	4			0.001386	0.00246807	148	145	149	144	146	146	146.333	2.91501	0.063081				145	145	147	145	144	145.2
28798.3	0.333314		145	145	144	144	144	146	144.667	0.816497	4.16667			0.00144375	0.00257304	147	146	146	147	145	145	146	2.90837	0.0697211				145	146	144	145	144	144.8
29398.3	0.340258		144	144	145	144	143	148	144.667	1.75119	4.16667			0.00144375	0.00267482	147	145	146	146	145	145	145.667	2.90173	0.0763612				145	146	148	143	144	145.2
29998.2	0.347202		144	143	145	145	143	145	144.167	0.983192	4.66667			0.001617	0.0025981	145	145	147	146	145	144	145.333	2.89509	0.0830013				145	145	145	144	145	144.8
30598.2	0.354146		145	145	144	146	144	146	145	0.894427	3.83333			0.00132825	0.00236133	147	146	146	147	144	146	146	2.90837	0.0697211				145	145	145	144	144	144.6
31198.2	0.36109		145	144	144	146	146	146	145.167	0.983192	3.66667			0.0012705	0.00252402	146	146	146	146	145	146	145.833	2.90505	0.0730412				145	145	145	143	144	144.4
31798.1	0.368034		145	144	143	144	144	146	144.333	1.0328	4.5			0.00155925	0.00248209	146	145	147	147	147	146	146.333	2.91501	0.063081				144	145	145	144	143	144.2
32398.1	0.374978		144	145	143	147	144	145	144.667	1.36626	4.16667			0.00144375	0.00219491	146	144	147	145	145	145	145.333	2.89509	0.0830013				145	145	144	143	146	144.6
32998.1	0.381922		144	144	145	146	144	144	144.5	0.83666	4.33333			0.0015015	0.00253515	145	144	147	146	145	145	145.333	2.89509	0.0830013				144	145	145	143	143	144
33598	0.388866		143	144	143	145	143	148	144.333	1.96638	4.5			0.00155925	0.0023841	145	145	148	146	145	145	145.667	2.90173	0.0763612				144	146	146	143	144	144.6
34198	0.39581		144	144	143	146	143	146	144.333	1.36626	4.5			0.00155925	0.00224276	145	146	147	146	145	144	145.5	2.89841	0.0796813				145	143	145	144	144	144.2
34798	0.402754		143	144	144	144	144	147	144.333	1.36626	4.5			0.00155925	0.00265777	147	144	146	145	145	145	145.333	2.89509	0.0830013				145	147	145	142	142	144.2
35397.9	0.409698		143	144	143	145	144	146	144.167	1.16905	4.66667			0.001617	0.00245105	147	145	146	145	146	144	145.5	2.89841	0.0796813				144	147	147	144	144	145.2
35997.9	0.416643		144	144	143	145	143	145	144	0.894427	4.83333			0.00167475	0.00234315	146	144	147	145	145	146	145.5	2.89841	0.0796813				145	145	145	144	143	144.4
36597.9	0.423587		144	143	143	145	144	146	144.167	1.16905	4.66667			0.001617	0.0024305	145	145	146	146	146	144	145.333	2.89509	0.0830013				143	146	145	143	144	144.2
37197.9	0.430531		145	144	144	145	143	147	144.667	1.36626	4.16667			0.00144375	0.0024236	146	145	146	145	145	145	145.333	2.89509	0.0830013				144	145	144	143	146	144.4
37797.8	0.437475		145	144	143	146	144	146	144.667	1.21106	4.16667			0.00144375	0.00227136	145	145	147	146	144	146	145.5	2.89841	0.0796813				144	145	145	143	143	144
38397.8	0.444419		143	144	145	144	143	145	144	0.894427	4.83333			0.00167475	0.00271321	146	145	146	145	146	146	145.667	2.90173	0.0763612				144	146	147	143	144	144.8
38997.8	0.451363		143	144	144	145	143	146	144.167	1.16905	4.66667			0.001617	0.0024983	145	144	147	145	144	145	145	2.88845	0.0896414				144	144	145	143	144	144
39597.7	0.458307		144	144	144	144	144	145	144.167	0.408248	4.66667			0.001617	0.00261862	146	144	146	145	145	144	145	2.88845	0.0896414				146	144	144	143	144	144.2
40197.7	0.465251		143	144	144	145	144	149	144.833	2.13698	4			0.001386	0.00255983	145	146	146	146	144	144	145.167	2.89177	0.0863214				144	145	145	143	144	144.2
40797.7	0.472195		145	144	143	143	143	146	144	1.26491	4.83333			0.00167475	0.00252928	144	144	145	144	145	144	144.333	2.87517	0.102922				143	145	145	143	142	143.6
41397.6	0.479139		144	143	142	145	143	145	143.667	1.21106	5.16667			0.00179025	0.00225321	144	144	148	145	145	144	145	2.88845	0.0896414				144	145	145	143	145	144.4
41997.6	0.486083		143	144	144	146	144	146	144.5	1.22474	4.33333			0.0015015	0.00246588	145	146	146	146	145	143	145.167	2.89177	0.0863214				143	145	145	143	145	144.2
42597.6	0.493027		144	144	144	145	142	146	144.167	1.32916	4.66667			0.001617	0.00240522	146	146	148	145	144	146	145.833	2.90505	0.0730412				144	145	144	142	144	143.8
43197.5	0.499971		144	143	145	144	143	143	143.667	0.816497	5.16667			0.00179025	0.00269467	146	144	147	146	145	144	145.333	2.89509	0.0830013				143	145	146	142	143	143.8
43797.5	0.506915		143	143	144	146	143	146	144.167	1.47196	4.66667			0.001617	0.00242584	145	145	146	145	145	144	145	2.88845	0.0896414				143	145	143	144	144	143.8
44397.5	0.51386		143	142	143	146	142	144	143.333	1.50555	5.5			0.00190575	0.00227503	145	146	149	144	146	145	145.833	2.90505	0.0730412				144	144	145	143	144	144
44997.4	0.520804		143	143	144	145	142	145	143.667	1.21106	5.16667			0.00179025	0.00246202	145	144	147	143	145	143	144.5	2.87849	0.0996016				144	144	142	143	144	143.4
45597.4	0.527748		144	143	144	144	143	147	144.167	1.47196	4.66667			0.001617	0.00257705	146	145	147	144	147	145	145.667	2.90173	0.0763612				145	145	144	141	143	143.6
46197.4	0.534692		143	144	144	144	142	146	143.833	1.32916	5			0.0017325	0.00254327	145	145	149	145	147	144	145.833	2.90505	0.0730412				144	146	145	142	144	144.2
46797.3	0.541636		144	144	144	145	143	145	144.167	0.752773	4.66667			0.001617	0.00245686	146	144	149	146	147	145	146.167	2.91169	0.0664011				143	145	145	143	144	144
47397.3	0.54858		142	142	144	145	144	146	143.833	1.60208	5			0.0017325	0.00265448	145	144	148	145	146	140	144.667	2.88181	0.0962815				143	143	146	142	144	143.6
47997.3	0.555524		144	143	145	146	144	148	145	1.78885	3.83333			0.00132825	0.00256239	145	144	149	145	145	143	145.167	2.89177	0.0863214				144	145	146	142	145	144.4
48597.2	0.562468		144	143	145	145	142	145	144	1.26491	4.83333			0.00167475	0.00254949	145	146	148	145	145	145	145.667	2.90173	0.0763612				144	146	143	143	143	143.8
49197.2	0.569412		143	143	146	145	143	144	144	1.26491	4.83333			0.00167475	0.0027619	145	146	147	146	146	144	145.667	2.90173	0.0763612				143	145	142	142	143	143
49797.2	0.576356		144	145	145	144	141	146	144.167	1.7224	4.66667			0.001617	0.00258169	145	144	150	146	145	145	145.833	2.90505	0.0730412				144	144	144	143	143	143.6
50397.1	0.5833		143	143	145	145	143	147	144.333	1.63299	4.5			0.00155925	0.00263748	146	145	148	145	144	144	145.333	2.89509	0.0830013				144	143	144	143	144	143.6
50997.1	0.590244		143	143	145	146	144	148	144.833	1.94079	4			0.001386	0.00260646	146	145	149	146	146	145	146.167	2.91169	0.0664011				143	143	147	142	143	143.6
51597.1	0.597188		143	144	144	148	144	146	144.833	1.83485	4			0.001386	0.00229187	146	144	150	146	147	144	146.167	2.91169	0.0664011				143	144	145	144	145	144.2
52197	0.604132		142	143	145	146	144	146	144.333	1.63299	4.5			0.00155925	0.0026579	145	145	149	144	146	145	145.667	2.90173	0.0763612				144	145	146	143	144	144.4
52797	0.611077		143	142	143	148	143	146	144.167	2.31661	4.66667			0.001617	0.00217269	145	145	150	145	148	143	146	2.90837	0.0697211				144	145	143	142	143	143.4
53397	0.618021		143	143	146	147	142	148	144.833	2.48328	4			0.001386	0.00254814	143	145	149	144	147	143	145.167	2.89177	0.0863214				142	144	144	143	143	143.2
53997	0.624965		142	144	144	147	142	147	144.333	2.25093	4.5			0.00155925	0.00231823	145	145	150	144	147	144	145.833	2.90505	0.0730412				142	144	144	142	142	142.8
54596.9	0.631909		142	143	145	147	144	146	144.5	1.87083	4.33333			0.0015015	0.00257691	147	146	150	145	146	145	146.5	2.91833	0.059761				144	144	143	143	142	143.2
55196.9	0.638853		144	143	146	148	143	147	145.167	2.13698	3.66667			0.0012705	0.00246501	145	146	151	144	145	143	145.667	2.90173	0.0763612				142	143	145	143	144	143.4
55796.9	0.645797		143	143	147	147	142	148	145	2.60768	3.83333			0.00132825	0.00268444	145	147	147	145	145	144	145.5	2.89841	0.0796813				143	145	144	144	144	144
56396.8	0.652741		143	143	146	148	143	147	145	2.28035	3.83333			0.00132825	0.00251492	144	147	149	144	147	144	145.833	2.90505	0.0730412				144	144	142	142	143	143
56996.8	0.659685		143	143	146	146	144	146	144.667	1.50555	4.16667			0.00144375	0.00272798	147	146	151	147	146	143	146.667	2.92165	0.0564409				143	144	143	142	144	143.2
57596.8	0.666629		143	142	147	149	143	146	145	2.75681	3.83333			0.00132825	0.00261948	144	146	149	144	146	144	145.5	2.89841	0.0796813				143	144	143	142	143	143
58196.7	0.673573		143	143	148	149	144	149	146	2.96648	2.83333			0.000981751	0.0027578	145	148	151	145	147	144	146.667	2.92165	0.0564409				145	145	144	141	143	143.6
58796.7	0.680517		143	143	147	148	143	147	145.167	2.40139	3.66667			0.0012705	0.00264847	145	146	148	144	146	145	145.667	2.90173	0.0763612				143	146	143	143	143	143.6
59396.7	0.687461		143	143	147	149	143	149	145.667	3.01109	3.16667			0.00109725	0.00257806	146	146	150	144	148	144	146.333	2.91501	0.063081				144	144	144	142	143	143.4
59996.6	0.694405		144	143	146	150	143	148	145.667	2.87518	3.16667			0.00109725	0.00231971	145	145	151	144	146	145	146	2.90837	0.0697211				143	144	144	143	143	143.4
60596.6	0.701349		143	143	149	150	143	148	146	3.34664	2.83333			0.000981751	0.00279381	145	147	151	145	145	145	146.333	2.91501	0.063081				143	145	145	142	141	143.2
61196.6	0.708294		143	143	148	151	144	148	146.167	3.3116	2.66667			0.000924001	0.00263476	146	148	149	143	147	145	146.333	2.91501	0.063081				144	146	143	143	142	143.6
61796.5	0.715238		144	144	149	151	143	149	146.667	3.38625	2.16667			0.000750751	0.00263666	145	147	152	145	146	144	146.5	2.91833	0.059761				143	145	145	143	143	143.8
62396.5	0.722182		145	143	148	152	143	148	146.5	3.50714	2.33333			0.000808501	0.00242671	145	147	152	145	145	142	146	2.90837	0.0697211				143	143	143	143	142	142.8
62996.5	0.729126		144	143	148	151	143	149	146.333	3.4448	2.5			0.000866251	0.00253607	146	148	151	145	146	145	146.833	2.92497	0.0531208				144	144	146	142	143	143.8
63596.4	0.73607		145	144	148	152	145	149	147.167	3.0605	1.66667			0.000577501	0.0024549	145	147	154	144	147	145	147	2.92829	0.0498008				143	144	145	143	145	144
64196.4	0.743014		145	143	150	154	144	148	147.333	4.17931	1.5			0.000519751	0.0026497	145	147	149	145	146	144	146	2.90837	0.0697211				144	146	144	143	143	144
64796.4	0.749958		144	144	151	154	144	150	147.833	4.40076	1			0.0003465	0.00280293	145	148	149	144	148	139	145.5	2.89841	0.0796813				143	144	144	143	142	143.2
65396.3	0.756902		144	143	154	155	145	151	148.667	5.31664	0.166667			5.77501e-05	0.00328002	146	150	151	146	146	143	147	2.92829	0.0498008				144	144	143	141	143	143
65996.3	0.763846		144	143	150	156	145	150	148	4.93964	0.833333			0.00028875	0.00267792	143	149	157	145	149	145	148	2.94821	0.0298805				145	145	146	144	144	144.8
66596.3	0.77079		145	144	151	156	144	151	148.5	4.9295	0.333333			0.0001155	0.0026655	145	148	153	145	146	144	146.833	2.92497	0.0531208				143	144	145	143	143	143.6
67196.2	0.777734		144	143	153	157	144	150	148.5	5.75326	0.333333			0.0001155	0.00305886	146	147	155	146	146	146	147.667	2.94157	0.0365206				142	146	144	142	144	143.6
67796.2	0.784678		145	144	153	157	145	152	149.333	5.39135	0.5			0.00017325	0.00294983	145	148	153	146	147	145	147.333	2.93493	0.0431607				143	145	144	142	143	143.4
68396.2	0.791622		145	143	155	158	144	159	150.667	7.44759	1.83333			0.000635251	0.00327125	147	149	152	145	148	144	147.5	2.93825	0.0398406				145	145	146	143	143	144.4
68996.1	0.798567		144	142	155	159	145	155	150	7.15542	1.16667			0.00040425	0.00339912	144	148	153	146	147	145	147.167	2.93161	0.0464807				143	144	145	143	143	143.6
69596.1	0.805511		145	144	154	161	143	156	150.5	7.50333	1.66667			0.000577501	0.00303264	145	150	152	144	148	144	147.167	2.93161	0.0464807				144	146	144	143	143	144
70196.1	0.812455		146	145	157	162	145	154	151.5	7.23187	2.66667			0.000924001	0.00333594	145	149	153	145	148	146	147.667	2.94157	0.0365206				144	145	146	142	143	144
70796.1	0.819399		146	143	159	164	145	154	151.833	8.51861	3			0.0010395	0.00376648	146	150	154	146	150	145	148.5	2.95817	0.0199203				143	144	144	142	144	143.4
71396	0.826343		146	143	159	164	146	155	152.167	8.42417	3.33333			0.001155	0.00376544	144	151	159	144	147	146	148.5	2.95817	0.0199203				144	145	146	142	144	144.2
71996	0.833287		146	144	165	166	144	157	153.667	10.3666	4.83333			0.00167475	0.00460874	145	149	155	146	152	145	148.667	2.96149	0.0166003				144	146	143	144	143	144
72596	0.840231		146	145	161	167	145	155	153.167	9.38971	4.33333			0.0015015	0.00395046	146	152	155	146	150	145	149	2.96813	0.00996016				143	145	145	142	145	144
73195.9	0.847175		145	144	160	168	146	156	153.167	9.76559	4.33333			0.0015015	0.00396	145	149	156	144	148	145	147.833	2.94489	0.0332005				144	144	144	143	144	143.8
73795.9	0.854119		147	144	160	171	146	165	155.5	11.3622	6.66667			0.00231	0.00390224	147	151	154	144	148	145	148.167	2.95153	0.0265604				144	145	146	143	143	144.2
74395.9	0.861063		147	144	163	171	146	158	154.833	10.9072	6			0.002079	0.00430605	145	151	153	145	148	146	148	2.94821	0.0298805				143	144	143	143	143	143.2
74995.8	0.868007		145	143	170	169	146	162	155.833	12.5764	7			0.0024255	0.00546687	148	152	151	145	147	145	148	2.94821	0.0298805				143	145	145	143	143	143.8
75595.8	0.874951		148	144	169	183	146	161	158.5	15.4499	9.66667			0.0033495	0.00554204	146	149	154	146	151	145	148.5	2.95817	0.0199203				144	144	144	143	144	143.8
76195.8	0.881895		149	143	165	176	146	160	156.5	12.7554	7.66667			0.0026565	0.00470569	144	151	158	147	150	145	149.167	2.97145	0.00664011				145	145	144	142	144	144
76795.7	0.888839		148	144	173	176	146	162	158.167	14.1763	9.33333			0.003234	0.00577384	146	150	157	145	149	145	148.667	2.96149	0.0166003				143	143	148	142	143	143.8
77395.7	0.895784		148	145	169	179	146	162	158.167	14.0772	9.33333			0.003234	0.005264	145	150	157	147	151	145	149.167	2.97145	0.00664011				144	144	144	143	144	143.8
77995.7	0.902728		148	143	173	181	145	162	158.667	15.8829	9.83333			0.00340725	0.00605726	145	150	158	146	152	146	149.5	2.97809	0				143	144	144	143	143	143.4
78595.6	0.909672		149	144	176	184	148	164	160.833	16.5217	12			0.004158	0.00635028	144	150	156	145	149	146	148.333	2.95485	0.0232404				144	144	146	144	143	144.2
79195.6	0.916616		149	144	176	186	147	169	161.833	17.5433	13			0.0045045	0.00647554	145	150	155	144	151	146	148.5	2.95817	0.0199203				143	144	144	141	143	143
79795.6	0.92356		150	143	180	191	145	167	162.667	19.9064	13.8333			0.00479325	0.00733693	146	152	154	146	149	145	148.667	2.96149	0.0166003				144	144	147	142	141	143.6
80395.5	0.930504		151	143	178	192	147	176	164.5	20.1072	15.6667			0.00542851	0.00701425	144	151	160	145	147	145	148.667	2.96149	0.0166003				143	145	143	141	143	143
80995.5	0.937448		149	144	179	195	147	169	163.833	20.6147	15			0.00519751	0.0073626	144	150	156	145	147	145	147.833	2.94489	0.0332005				144	147	147	142	142	144.4
81595.5	0.944392		151	143	183	196	147	182	167	22.6009	18.1667			0.00629476	0.00785272	145	153	156	147	152	144	149.5	2.97809	0				144	145	146	143	143	144.2
82195.4	0.951336		153	144	187	201	147	172	167.333	23.2608	18.5			0.00641026	0.00844742	145	151	157	146	148	145	148.667	2.96149	0.0166003				144	144	145	141	144	143.6
82795.4	0.95828		152	144	185	206	147	175	168.167	24.7177	19.3333			0.00669901	0.00862432	144	153	161	145	147	145	149.167	2.97145	0.00664011				142	145	143	143	144	143.4
83395.4	0.965224		152	145	191	205	149	192	172.333	26.4852	23.5			0.00814276	0.00906383	145	153	158	145	148	145	149	2.96813	0.00996016				144	144	143	142	143	143.2
83995.4	0.972168		153	144	194	207	149	179	171	26.1763	22.1667			0.00768076	0.00956231	146	152	158	145	149	145	149.167	2.97145	0.00664011				143	144	145	143	144	143.8
84595.3	0.979112		151	144	196	244	149	189	178.833	38.7887	30			0.010395	0.0130112	147	152	164	146	148	145	150.333	2.99469	0.0166003				139	145	143	143	143	142.6
85195.3	0.986057		151	144	196	214	149	181	172.5	28.8912	23.6667			0.00820051	0.0103782	146	154	167	146	148	146	151.167	3.01129	0.0332005				144	145	147	143	144	144.6
85795.3	0.993001		153	145	205	241	151	186	180.167	37.8862	31.3333			0.010857	0.0131884	147	153	157	147	149	144	149.5	2.97809	0				143	145	145	141	143	143.4
86395.2	0.999945		154	144	202	226	152	188	177.667	32.8248	28.8333			0.00999076	0.0116059	145	151	160	146	149	145	149.333	2.97477	0.00332005				144	144	144	143	142	143.4
86995.2	1.00689		157	144	206	227	152	185	178.5	33.1828	29.6667			0.0102795	0.0119352	145	151	157	147	150	145	149.167	2.97145	0.00664011				144	146	144	142	143	143.8
87595.2	1.01383		157	145	210	235	152	193	182	36.3538	33.1667			0.0114923	0.0128898	145	153	161	146	147	146	149.667	2.98141	0.00332005				144	145	144	142	143	143.6
88195.1	1.02078		158	146	215	264	153	194	188.333	45.6713	39.5			0.0136868	0.0157431	144	155	159	147	150	145	150	2.98805	0.00996016				144	144	145	142	145	144
88795.1	1.02772		161	143	217	240	151	203	185.833	39.6606	37			0.0128205	0.0140101	145	153	158	147	148	145	149.333	2.97477	0.00332005				146	144	144	142	143	143.8
89395.1	1.03467		158	145	221	249	151	195	186.5	42.3403	37.6667			0.0130515	0.0151312	146	154	161	146	149	146	150.333	2.99469	0.0166003				144	145	145	142	144	144
89995	1.04161		158	146	229	254	153	198	189.667	44.7422	40.8333			0.0141488	0.0161759	146	156	160	146	152	146	151	3.00797	0.0298805				143	145	144	142	142	143.2
90595	1.04855		162	146	226	256	154	200	190.667	44.1935	41.8333			0.0144953	0.0157578	146	155	159	147	154	146	151.167	3.01129	0.0332005				144	145	144	142	144	143.8
91195	1.0555		160	145	237	266	152	202	193.667	49.8344	44.8333			0.0155348	0.0179725	146	153	160	145	147	146	149.5	2.97809	0				143	145	145	142	145	144
91794.9	1.06244		167	145	246	262	154	212	197.667	49.6011	48.8333			0.0169208	0.0181711	146	154	158	144	154	144	150	2.98805	0.00996016				143	144	148	142	142	143.8
92394.9	1.06939		161	146	248	283	154	222	202.333	56.9163	53.5			0.0185378	0.0202381	145	156	160	144	149	145	149.833	2.98473	0.00664011				144	146	145	142	143	144
92994.9	1.07633		164	146	247	272	156	240	204.167	54.8395	55.3333			0.019173	0.0189812	145	157	156	146	147	144	149.167	2.97145	0.00664011				144	147	147	142	143	144.6
93594.8	1.08327		166	146	257	285	157	223	205.667	57.8469	56.8333			0.0196928	0.0208825	145	155	162	146	149	146	150.5	2.99801	0.0199203				144	145	147	141	142	143.8
94194.8	1.09022		168	148	265	296	159	220	209.333	61.2002	60.5			0.0209633	0.0222168	145	155	160	146	150	144	150	2.98805	0.00996016				145	143	143	142	143	143.2
94794.8	1.09716		168	147	260	302	158	231	211	62.9857	62.1667			0.0215408	0.0223531	146	155	157	146	153	145	150.333	2.99469	0.0166003				144	144	147	142	144	144.2
95394.8	1.10411		172	147	266	307	158	259	218.167	67.3243	69.3333			0.024024	0.0231559	147	157	164	147	150	145	151.667	3.02125	0.0431607				143	145	143	142	143	143.2
95994.7	1.11105		175	149	288	316	159	234	220.167	70.4597	71.3333			0.024717	0.0257523	145	156	167	146	149	146	151.5	3.01793	0.0398406				144	144	143	143	142	143.2
96594.7	1.11799		178	147	283	328	161	241	223	72.9301	74.1667			0.0256988	0.0261257	146	156	160	144	155	145	151	3.00797	0.0298805				143	145	145	142	144	143.8
97194.6	1.12494		173	147	291	330	162	242	224.167	75.3961	75.3333			0.026103	0.0272643	146	155	161	145	155	145	151.167	3.01129	0.0332005				145	144	144	142	143	143.6
97794.6	1.13188		173	149	284	355	163	297	236.833	86.08	88			0.030492	0.0286687	146	159	162	146	154	147	152.333	3.03453	0.0564409				145	144	145	142	143	143.8
98394.6	1.13883		182	149	290	331	162	250	227.333	74.3604	78.5			0.0272003	0.026658	145	154	166	146	149	146	151	3.00797	0.0298805				144	146	146	143	145	144.8
98994.6	1.14577		188	147	310	368	165	275	242.167	88.8356	93.3333			0.03234	0.031458	147	155	166	145	150	147	151.667	3.02125	0.0431607				143	143	144	142	143	143
99594.5	1.15271		195	149	312	371	165	255	241.167	87.7415	92.3333			0.0319935	0.0314498	146	160	157	146	152	145	151	3.00797	0.0298805				145	145	145	143	143	144.2
100194	1.15966		194	149	314	375	181	298	251.833	89.5576	103			0.0356895	0.0311394	146	158	167	146	149	145	151.833	3.02457	0.0464807				142	145	144	142	144	143.4
100794	1.1666		184	149	317	385	170	270	245.833	93.773	97			0.0336105	0.0333732	145	157	169	147	150	145	152.167	3.03121	0.0531208				143	145	143	143	143	143.4
101394	1.17355		196	150	341	401	172	282	257	100.809	108.167			0.0374798	0.0362298	145	159	170	147	150	144	152.5	3.03785	0.059761				143	145	143	143	142	143.2
101994	1.18049		194	150	342	395	173	296	258.333	100.253	109.5			0.0379418	0.0358401	146	156	169	147	149	148	152.5	3.03785	0.059761				144	145	143	142	143	143.4
102594	1.18743		189	151	339	418	172	291	260	106.613	111.167			0.0385193	0.0378442	146	156	159	144	147	145	149.5	2.97809	0				143	144	143	142	143	143
103194	1.19438		204	151	363	425	187	303	272.167	108.757	123.333			0.042735	0.0390988	145	158	162	145	153	147	151.667	3.02125	0.0431607				142	144	147	142	145	144
103794	1.20132		214	153	367	456	180	364	289	122.963	140.167			0.0485678	0.042048	144	157	160	146	151	145	150.5	2.99801	0.0199203				143	144	143	143	143	143.2
104394	1.20827		199	151	457	443	179	310	289.833	135.367	141			0.0488565	0.0512137	146	158	165	148	150	146	152.167	3.03121	0.0531208				144	143	145	143	142	143.4
104994	1.21521		220	153	375	462	182	311	283.833	120.295	135			0.0467775	0.0429274	145	157	169	147	154	145	152.833	3.04449	0.0664011				143	144	145	141	144	143.4
105594	1.22216		204	154	386	510	181	324	293.167	138.914	144.333			0.0500116	0.0491457	144	160	162	145	149	146	151	3.00797	0.0298805				146	143	145	142	144	144
106194	1.2291		220	154	402	497	183	404	310	142.01	161.167			0.0558443	0.0483575	145	159	159	145	155	145	151.333	3.01461	0.0365206				143	144	146	143	143	143.8
106794	1.23604		208	155	422	526	187	377	312.5	150.472	163.667			0.0567106	0.0530281	146	159	165	148	152	149	153.167	3.05113	0.0730412				143	144	143	143	143	143.2
107394	1.24299		219	155	451	538	188	359	318.333	155.589	169.5			0.0587318	0.0561256	145	159	166	147	149	146	152	3.02789	0.0498008				143	144	143	141	143	142.8
107994	1.24993		232	156	443	570	191	330	320.333	160.63	171.5			0.0594248	0.0575664	147	159	169	147	154	147	153.833	3.06441	0.0863214				143	143	144	142	143	143
108594	1.25688		230	157	456	691	199	385	353	201.563	204.167			0.0707438	0.0706397	146	160	164	147	153	147	152.833	3.04449	0.0664011				145	144	143	143	144	143.8
109194	1.26382		246	162	466	588	196	357	335.833	166.626	187			0.0647956	0.0598279	144	160	171	146	149	146	152.667	3.04117	0.063081				144	145	143	142	142	143.2
109794	1.27076		240	160	463	609	199	364	339.167	173.403	190.333			0.0659506	0.0618426	145	162	171	147	153	146	154	3.06773	0.0896414				144	144	144	140	144	143.2
110394	1.27771		260	161	540	779	201	391	388.667	236.167	239.833			0.0831023	0.0838459	145	160	164	146	153	147	152.5	3.03785	0.059761				144	143	144	142	142	143
110994	1.28465		260	162	622	632	201	390	377.833	207.897	229			0.0793486	0.0779915	145	159	163	146	152	145	151.667	3.02125	0.0431607				143	143	143	142	142	142.6
111594	1.2916		283	162	533	738	207	445	394.667	219.713	245.833			0.0851813	0.077724	144	161	165	147	153	146	152.667	3.04117	0.063081				142	145	146	142	143	143.6
112194	1.29854		260	165	567	705	211	411	386.5	214.703	237.667			0.0823516	0.077673	145	160	168	148	153	146	153.333	3.05445	0.0763612				143	145	143	142	143	143.2
112794	1.30548		272	167	554	741	213	427	395.667	221.926	246.833			0.0855278	0.0792705	144	162	176	147	150	147	154.333	3.07437	0.0962815				143	145	144	142	143	143.4
113394	1.31243		272	172	566	737	213	524	414	227.448	265.167			0.0918803	0.0794419	145	161	162	146	156	146	152.667	3.04117	0.063081				145	145	143	142	142	143.4
113994	1.31937		265	172	590	764	220	463	412.333	234.206	263.5			0.0913028	0.0839009	145	160	166	146	150	147	152.333	3.03453	0.0564409				143	145	147	143	143	144.2
114594	1.32632		296	172	610	861	223	520	447	265.291	298.167			0.103315	0.0936294	145	164	171	147	154	146	154.5	3.07769	0.0996016				143	145	146	142	143	143.8
115194	1.33326		322	170	614	826	227	502	443.5	251.092	294.667			0.102102	0.0892976	145	163	164	147	153	146	153	3.04781	0.0697211				144	144	147	143	143	144.2
115794	1.3402		319	171	675	839	231	485	453.333	263.085	304.5			0.105509	0.095296	144	157	170	148	152	145	152.667	3.04117	0.063081				144	146	144	143	142	143.8
116394	1.34715		307	173	669	872	238	505	460.667	272.217	311.833			0.10805	0.0977918	146	162	164	147	154	147	153.333	3.05445	0.0763612				143	144	144	143	144	143.6
116994	1.35409		325	180	682	912	244	495	473	281.808	324.167			0.112324	0.101081	144	165	167	149	157	149	155.167	3.09097	0.112882				144	144	145	142	143	143.6
117594	1.36104		352	181	691	1081	244	612	526.833	338.073	378			0.130977	0.118329	144	162	174	146	152	146	154	3.06773	0.0896414				143	146	145	142	143	143.8
118194	1.36798		338	185	865	995	250	544	529.5	335.539	380.667			0.131901	0.123488	147	165	172	147	150	146	154.5	3.07769	0.0996016				145	144	143	144	143	143.8
118794	1.37492		316	181	751	976	245	613	513.667	316.818	364.833			0.126415	0.113095	145	162	172	148	158	149	155.667	3.10093	0.122842				145	145	143	143	143	143.8
119393	1.38187		359	182	808	1008	253	681	548.5	332.743	399.667			0.138485	0.11858	145	160	166	148	154	149	153.667	3.06109	0.0830013				144	144	144	142	142	143.2
119993	1.38881		372	190	779	1206	262	566	562.5	381.136	413.667			0.143336	0.134823	149	167	173	147	153	147	156	3.10757	0.129482				144	144	144	142	144	143.6
120593	1.39576		379	187	815	1047	260	627	552.5	337.116	403.667			0.139871	0.121213	145	163	168	148	152	146	153.667	3.06109	0.0830013				144	145	144	144	143	144
121193	1.4027		403	191	842	1087	267	611	566.833	348.205	418			0.144837	0.1256	145	161	176	146	151	146	154.167	3.07105	0.0929615				144	144	144	142	141	143
121793	1.40965		389	194	860	1138	269	716	594.333	371.275	445.5			0.154366	0.132104	144	164	178	147	153	146	155.333	3.09429	0.116202				144	144	145	143	144	144
122393	1.41659		433	198	907	1175	274	716	617.167	382.709	468.333			0.162278	0.13723	144	164	167	147	156	147	154.167	3.07105	0.0929615				144	144	144	142	143	143.4
122993	1.42353		373	198	932	1201	284	669	609.5	397.148	460.667			0.159621	0.143479	145	165	164	147	153	149	153.833	3.06441	0.0863214				143	146	146	142	142	143.8
123593	1.43048		439	205	932	1216	286	801	646.5	399.412	497.667			0.172442	0.141625	145	166	172	147	152	147	154.833	3.08433	0.106242				143	144	143	141	142	142.6
124193	1.43742		483	205	986	1250	295	693	652	406.61	503.167			0.174347	0.147242	146	163	178	149	158	146	156.667	3.12085	0.142762				143	144	144	143	143	143.4
124793	1.44437		443	205	992	1305	296	708	658.167	427.818	509.333			0.176484	0.154244	145	167	177	149	161	147	157.667	3.14077	0.162683				143	144	142	142	142	142.6
125393	1.45131		463	221	1027	1303	301	803	686.333	430.078	537.5			0.186244	0.154624	145	163	168	146	154	147	153.833	3.06441	0.0863214				144	147	142	143	144	144
125993	1.45825		484	223	1030	1341	320	877	712.5	440.172	563.667			0.195311	0.156318	144	165	182	148	150	146	155.833	3.10425	0.126162				144	144	144	144	143	143.8
126593	1.4652		526	216	1056	1558	317	824	749.5	504.935	600.667			0.208131	0.179378	145	168	171	148	157	147	156	3.10757	0.129482				144	144	144	142	142	143.2
127193	1.47214		506	223	1086	1405	316	863	733.167	464.459	584.333			0.202472	0.16648	145	168	174	148	157	146	156.333	3.11421	0.136122				143	143	144	142	145	143.4
127793	1.47909		541	227	1129	1416	330	816	743.167	465.807	594.333			0.205937	0.168717	147	169	175	147	151	146	155.833	3.10425	0.126162				143	143	143	144	143	143.2
128393	1.48603		574	227	1178	1463	351	851	774	482.08	625.167			0.21662	0.174811	146	168	175	147	151	147	155.667	3.10093	0.122842				144	145	144	142	144	143.8
128993	1.49297		499	233	1169	1583	360	1006	808.333	528.575	659.5			0.228517	0.187056	146	170	177	148	153	145	156.5	3.11753	0.139442				142	144	143	143	143	143
129593	1.49992		581	238	1217	1572	342	897	807.833	520.093	659			0.228344	0.187632	146	168	184	148	163	146	159.167	3.17065	0.192563				143	143	144	142	142	142.8
130193	1.50686		598	263	1233	1582	353	901	821.667	516.794	672.833			0.233137	0.186595	144	170	176	149	156	146	156.833	3.12417	0.146082				145	144	146	142	143	144
130793	1.51381		546	241	1245	1605	362	973	828.667	536.636	679.833			0.235562	0.192722	146	168	192	148	158	146	159.667	3.18061	0.202523				143	144	144	143	144	143.6
131393	1.52075		607	252	1277	1652	388	979	859.167	542.543	710.333			0.246131	0.195118	144	170	180	150	156	149	158.167	3.15073	0.172643				143	144	145	146	143	144.2
131993	1.52769		665	258	1301	1696	397	1003	886.667	552.152	737.833			0.25566	0.198356	147	166	171	148	157	147	156	3.10757	0.129482				144	146	144	143	142	143.8
132593	1.53464		725	269	1402	1732	392	1027	924.5	573.342	775.667			0.268769	0.207891	148	168	181	150	152	149	158	3.14741	0.169323				143	145	143	143	142	143.2
133193	1.54158		704	251	1386	1725	398	1059	920.5	574.665	771.667			0.267383	0.20755	146	171	186	147	159	150	159.833	3.18393	0.205843				143	146	147	143	142	144.2
133793	1.54853		689	263	1456	1728	414	1091	940.167	584.467	791.333			0.274197	0.212365	146	173	183	149	153	149	158.833	3.16401	0.185923				145	144	145	144	143	144.2
134393	1.55547		689	281	1434	1767	428	1081	946.667	584.295	797.833			0.27645	0.211405	145	175	184	149	156	149	159.667	3.18061	0.202523				143	144	148	144	143	144.4
134993	1.56241		807	274	1447	1784	425	1170	984.5	589.385	835.667			0.289559	0.21184	145	172	177	146	158	147	157.5	3.13745	0.159363				143	145	144	142	144	143.6
135593	1.56936		784	285	1478	1862	435	1155	999.833	611.99	851			0.294872	0.220328	147	164	183	146	156	148	157.333	3.13413	0.156042				145	145	144	143	145	144.4
136193	1.5763		862	290	1525	1897	461	1160	1032.5	618.573	883.667			0.306191	0.223524	145	170	182	149	151	146	157.167	3.13081	0.152722				142	145	144	144	143	143.6
136793	1.58325		835	307	1526	1901	473	1213	1042.5	617.772	893.667			0.309656	0.222229	146	167	178	146	153	147	156.167	3.11089	0.132802				144	144	143	142	145	143.6
137393	1.59019		822	307	1570	1897	482	1263	1056.83	626.028	908			0.314622	0.225398	145	176	183	147	152	148	158.5	3.15737	0.179283				143	144	143	142	143	143
137992	1.59714		852	319	1582	1964	491	1237	1074.17	638.111	925.333			0.320628	0.22999	145	173	180	148	160	147	158.833	3.16401	0.185923				144	143	145	142	144	143.6
138592	1.60408		913	319	1609	1981	505	1311	1106.33	644.744	957.5			0.331774	0.231533	146	175	183	150	155	150	159.833	3.18393	0.205843				142	143	145	143	144	143.4
139192	1.61102		938	316	1637	2045	506	1297	1123.17	664.939	974.333			0.337607	0.239298	148	171	179	150	159	149	159.333	3.17397	0.195883				143	144	144	142	145	143.6
139792	1.61797		968	318	1642	2004	555	1466	1158.83	655.765	1010			0.349965	0.232145	146	171	174	148	160	150	158.167	3.15073	0.172643				144	144	144	144	144	144
140392	1.62491		1024	331	1700	2048	541	1351	1165.83	664.126	1017			0.352391	0.239774	145	171	180	149	155	150	158.333	3.15405	0.175963				144	148	143	143	143	144.2
140992	1.63186		1089	338	1711	2081	551	1592	1227	687.479	1078.17			0.373585	0.241432	148	174	189	149	157	149	161	3.20717	0.229084				144	147	144	143	144	144.4
141592	1.6388		1122	356	1709	2101	588	1365	1206.83	661.935	1058			0.366597	0.238446	147	173	178	150	158	148	159	3.16733	0.189243				146	146	144	143	142	144.2
142192	1.64574		1082	360	1767	2096	626	1422	1225.5	666.136	1076.67			0.373065	0.240514	149	176	184	151	162	149	161.833	3.22377	0.245684				144	144	144	143	144	143.8
142792	1.65269		1145	385	1750	2219	604	1494	1266.17	696.203	1117.33			0.387156	0.248075	148	181	195	149	157	149	163.167	3.25033	0.272244				146	144	145	142	143	144
143392	1.65963		1161	385	1804	2178	623	1490	1273.5	688.718	1124.67			0.389697	0.247488	146	177	174	150	155	150	158.667	3.16069	0.182603				144	144	143	143	144	143.6
143992	1.66658		1207	403	1828	2246	633	1777	1349	727.32	1200.17			0.415858	0.2525	149	182	187	151	157	148	162.333	3.23373	0.255644				145	144	145	144	144	144.4
144592	1.67352		1201	401	1848	2201	730	1677	1343	690.803	1194.17			0.413779	0.244322	147	177	188	150	155	150	161.167	3.21049	0.232404				144	145	146	143	142	144
145192	1.68046		1280	499	1913	2215	704	1602	1368.83	674.238	1220			0.42273	0.242685	147	172	181	148	159	148	159.167	3.17065	0.192563				144	145	145	146	143	144.6
145792	1.68741		1288	431	1914	2297	696	1581	1367.83	713.089	1219			0.422384	0.256446	146	170	187	150	158	149	160	3.18725	0.209163				145	145	144	142	143	143.8
146392	1.69435		1302	431	1910	2290	722	1620	1379.17	707.989	1230.33			0.426311	0.253709	145	168	190	149	169	147	161.333	3.21381	0.235724				143	144	143	143	145	143.6
146992	1.7013		1366	445	1976	2344	757	1689	1429.5	724.961	1280.67			0.443751	0.259757	147	172	180	149	155	148	158.5	3.15737	0.179283				144	145	143	143	144	143.8
147592	1.70824		1372	469	1955	2353	778	1651	1429.67	711.109	1280.83			0.443809	0.254939	148	177	187	148	159	149	161.333	3.21381	0.235724				144	145	143	144	145	144.2
148192	1.71518		1522	486	2021	2370	819	1699	1486.17	715.435	1337.33			0.463386	0.257528	145	180	186	151	157	149	161.333	3.21381	0.235724				144	145	143	144	146	144.4
148792	1.72213		1395	490	2065	2399	803	1845	1499.5	743.422	1350.67			0.468006	0.264299	148	177	188	150	160	150	162.167	3.23041	0.252324				144	145	144	144	143	144
149392	1.72907		1491	506	2256	2386	842	1799	1546.67	755.506	1397.83			0.48435	0.276702	147	179	195	151	154	149	162.5	3.23705	0.258964				146	145	146	144	143	144.8
149992	1.73602		1605	537	2065	2452	863	1742	1544	723.414	1395.17			0.483426	0.259919	148	181	192	152	154	150	162.833	3.24369	0.265604				145	145	144	143	144	144.2
150592	1.74296		1555	531	2080	2441	905	1783	1549.17	718.815	1400.33			0.485216	0.257934	147	181	185	152	157	152	162.333	3.23373	0.255644				144	144	143	143	143	143.4
151192	1.7499		1569	547	2114	2423	943	1807	1567.17	709.834	1418.33			0.491453	0.255468	146	181	198	151	158	150	164	3.26693	0.288845				144	145	146	144	144	144.6
151792	1.75685		1644	586	2130	2472	980	1790	1600.33	705.963	1451.5			0.502945	0.254442	148	183	203	150	158	154	166	3.30677	0.328685				146	145	144	144	146	145
152392	1.76379		1800	585	2169	2502	984	1881	1653.5	727.851	1504.67			0.521368	0.261518	146	185	188	151	156	152	163	3.24701	0.268924				146	145	147	144	143	145
152992	1.77074		1669	633	2177	2529	1020	1910	1656.33	714.042	1507.5			0.522349	0.255442	148	183	188	152	160	150	163.5	3.25697	0.278884				145	144	143	144	146	144.4
153592	1.77768		1727	685	2169	2550	1107	1941	1696.5	690.373	1547.67			0.536267	0.245863	147	184	202	151	165	152	166.833	3.32337	0.345286				144	145	145	145	146	145
154192	1.78463		1818	646	2251	2510	1064	1907	1699.33	711.601	1550.5			0.537249	0.25759	149	180	179	151	162	152	162.167	3.23041	0.252324				146	145	145	144	144	144.8
154792	1.79157		1715	760	2245	2572	1122	1959	1728.83	683.727	1580			0.547471	0.245074	149	185	189	149	157	153	163.667	3.26029	0.282205				146	145	144	146	144	145
155392	1.79851		1934	703	2290	2590	1150	2009	1779.33	714.028	1630.5			0.564969	0.256689	147	181	184	152	159	150	162.167	3.23041	0.252324				145	144	146	145	146	145.2
155992	1.80546		1830	739	2250	2581	1176	2179	1792.5	703.102	1643.67			0.569531	0.24576	149	184	195	153	168	154	167.167	3.33001	0.351926				146	146	144	145	145	145.2
156591	1.8124		1872	756	2338	2603	1152	1998	1786.5	705.321	1637.67			0.567452	0.254938	147	183	193	152	160	152	164.5	3.27689	0.298805				146	145	145	146	145	145.4
157191	1.81935		1791	801	2279	2649	1224	2304	1841.33	710.474	1692.5			0.586452	0.243605	149	186	205	152	156	154	167	3.32669	0.348606				145	145	147	144	145	145.2
157791	1.82629		1839	803	2307	2658	1278	2077	1827	683.166	1678.17			0.581485	0.243597	148	187	215	152	160	153	169.167	3.36985	0.391766				145	145	147	143	144	144.8
158391	1.83323		1921	894	2387	2686	1278	2265	1905.17	690.998	1756.33			0.60857	0.242983	149	184	193	149	156	151	163.667	3.26029	0.282205				145	145	146	144	145	145
158991	1.84018		2031	884	2430	2715	1335	2121	1919.33	687.076	1770.5			0.613479	0.247572	146	188	193	151	156	150	164	3.26693	0.288845				147	147	145	145	144	145.6
159591	1.84712		1922	880	2396	2723	1325	2145	1898.5	686.275	1749.67			0.60626	0.245282	149	178	210	152	156	151	166	3.30677	0.328685				145	143	146	144	143	144.2
160191	1.85407		2057	946	2410	2687	1377	2132	1934.83	653.346	1786			0.61885	0.234903	147	189	195	150	160	151	165.333	3.29349	0.315405				144	145	144	144	143	144
160791	1.86101		2127	935	2427	2742	1417	2133	1963.5	668.256	1814.67			0.628783	0.240217	149	188	205	152	164	153	168.5	3.35657	0.378486				144	145	144	145	144	144.4
161391	1.86795		2130	984	2371	2761	1454	2245	1990.83	651.699	1842			0.638254	0.229401	146	193	216	152	167	150	170.667	3.39973	0.421647				144	145	144	145	147	145
161991	1.8749		2144	1044	2422	2751	1479	2246	2014.33	633.637	1865.5			0.646396	0.22475	149	185	212	152	168	153	169.833	3.38313	0.405046				144	145	144	145	146	144.8
162591	1.88184		2105	1041	2437	2798	1464	2524	2061.5	677.888	1912.67			0.66274	0.22995	150	187	201	154	163	150	167.5	3.33665	0.358566				144	146	146	144	145	145
163191	1.88879		2235	1046	2460	2802	1512	2249	2050.67	648.828	1901.83			0.658986	0.231026	147	203	187	152	158	155	167	3.32669	0.348606				146	144	144	143	143	144
163791	1.89573		2339	1104	2512	2813	1571	2235	2095.67	636.428	1946.83			0.674578	0.228443	147	194	212	152	159	153	169.5	3.37649	0.398406				146	146	144	145	145	145.2
164391	1.90267		2246	1118	2481	2798	1596	2242	2080.17	614.789	1931.33			0.669208	0.219809	147	188	194	152	164	151	166	3.30677	0.328685				145	145	146	144	143	144.6
164991	1.90962		2258	1144	2543	2883	1646	2297	2128.5	630.601	1979.67			0.685955	0.2253	148	187	199	153	160	153	166.667	3.32005	0.341965				147	145	145	146	146	145.8
165591	1.91656		2399	1179	2519	2841	1617	2495	2175	635.271	2026.17			0.702067	0.221091	147	202	195	153	159	154	168.333	3.35325	0.375166				145	145	144	145	145	144.8
166191	1.92351		2336	1231	2566	2795	1664	2296	2148	587.491	1999.17			0.692712	0.211884	148	186	189	151	165	153	165.333	3.29349	0.315405				145	147	144	146	144	145.2
166791	1.93045		2280	1205	2531	2891	1715	2352	2162.33	605.522	2013.5			0.697678	0.214662	151	192	193	154	155	152	166.167	3.31009	0.332005				145	145	145	145	145	145
167391	1.93739		2354	1279	2565	2820	1794	2319	2188.5	559.962	2039.67			0.706745	0.201702	150	195	214	153	163	152	171.167	3.40969	0.431607				145	145	145	146	146	145.4
167991	1.94434		2417	1381	2560	2892	1772	2342	2227.33	552.301	2078.5			0.720201	0.195856	150	199	196	153	160	155	168.833	3.36321	0.385126				145	146	149	145	146	146.2
168591	1.95128		2398	1332	2688	2902	1838	2431	2264.83	580.131	2116			0.733195	0.209866	151	191	195	154	161	158	168.333	3.35325	0.375166				147	147	146	147	145	146.4
169191	1.95823		2379	1393	2643	2904	1816	2418	2258.83	556.663	2110			0.731116	0.199379	150	191	211	154	162	153	170.167	3.38977	0.411687				146	145	146	147	144	145.6
169791	1.96517		2487	1442	2654	2873	1781	2366	2267.17	546.265	2118.33			0.734003	0.196866	148	189	233	155	166	154	174.167	3.46946	0.491368				145	147	146	146	144	145.6
170391	1.97212		2518	1451	2605	2934	1935	2442	2314.17	532.07	2165.33			0.750289	0.188345	152	195	212	154	165	159	172.833	3.4429	0.464807				146	145	147	145	145	145.6
170991	1.97906		2556	1428	2637	2945	1938	2459	2327.17	549.074	2178.33			0.754793	0.195334	152	195	211	155	165	157	172.5	3.43625	0.458167				146	145	144	145	146	145.2
171591	1.986		2458	1500	2599	2925	1947	2455	2314	508.419	2165.17			0.750231	0.179367	146	200	193	155	170	159	170.5	3.39641	0.418327				146	148	145	147	145	146.2
172191	1.99295		2518	1507	2633	3044	1972	2422	2349.33	538.268	2200.5			0.762474	0.189167	152	199	199	154	163	155	170.333	3.39309	0.415007				146	147	145	145	145	145.6
172791	1.99989		2574	1504	2640	2953	2161	2430	2377	500.27	2228.17			0.772061	0.179763	151	192	210	156	162	154	170.833	3.40305	0.424967				146	145	144	146	145	145.2
173391	2.00684		2672	1574	2708	2959	2008	2512	2405.5	515.68	2256.67			0.781936	0.18423	150	204	214	156	164	155	173.833	3.46282	0.484728				145	145	144	146	146	145.2
173991	2.01378		2643	1624	2705	2996	2086	2464	2419.67	491.902	2270.83			0.786845	0.175484	149	203	220	156	172	158	176.333	3.51262	0.534529				147	146	146	148	146	146.6
174591	2.02072		2566	1647	2704	2979	2132	2503	2421.83	469.424	2273			0.787595	0.168133	151	193	216	154	164	154	172	3.42629	0.448207				146	146	149	148	145	146.8
175190	2.02767		2624	1670	2695	2952	2188	2563	2448.67	454.336	2299.83			0.796893	0.162495	148	199	210	155	166	154	172	3.42629	0.448207				147	148	146	147	147	147
175790	2.03461		2684	1750	2683	2991	2120	2547	2462.5	449.243	2313.67			0.801686	0.157366	148	196	199	156	161	157	169.5	3.37649	0.398406				146	146	144	146	146	145.6
176390	2.04156		2644	1677	2721	3039	2188	2494	2460.5	474.436	2311.67			0.800993	0.16892	149	196	219	157	162	164	174.5	3.4761	0.498008				145	145	147	149	144	146
176990	2.0485		2700	1733	2698	3003	2157	2489	2463.33	453.917	2314.5			0.801975	0.160379	148	204	221	155	167	152	174.5	3.4761	0.498008				147	145	145	146	145	145.6
177590	2.05544		2730	1744	2705	3044	2193	2674	2515	465.955	2366.17			0.819878	0.161423	149	202	214	157	172	156	175	3.48606	0.507968				147	145	145	146	146	145.8
178190	2.06239		2650	1771	2750	3222	2230	2607	2538.33	492.597	2389.5			0.827963	0.169874	149	208	220	155	163	156	175.167	3.48938	0.511288				145	147	145	148	146	146.2
178790	2.06933		2754	1871	2777	3045	2281	2547	2545.83	417.487	2397			0.830561	0.148517	148	212	211	153	163	160	174.5	3.4761	0.498008				145	145	145	147	144	145.2
179390	2.07628		2796	1889	2865	3037	2311	2555	2575.5	421.207	2426.67			0.840841	0.15387	148	208	213	157	176	156	176.333	3.51262	0.534529				144	145	144	146	144	144.6
179990	2.08322		2794	1863	2782	3056	2299	2567	2560.17	425.214	2411.33			0.835528	0.151135	148	206	215	155	168	156	174.667	3.47942	0.501328				146	145	147	147	148	146.6
180590	2.09016		2732	1945	2806	3070	2312	2584	2574.83	397.287	2426			0.84061	0.141302	152	189	204	157	166	158	171	3.40637	0.428287				145	145	143	147	146	145.2
181190	2.09711		2819	1913	2772	3054	2346	2655	2593.17	405.682	2444.33			0.846962	0.143074	149	208	199	153	163	158	171.667	3.41965	0.441567				144	146	146	149	144	145.8
181790	2.10405		2728	1987	2833	3144	2396	2604	2615.33	395.626	2466.5			0.854643	0.139836	151	194	205	153	160	160	170.5	3.39641	0.418327				145	146	148	146	144	145.8
182390	2.111		2808	1937	2822	3152	2407	3007	2688.83	445.504	2540			0.880111	0.146993	149	208	223	155	169	156	176.667	3.51926	0.541169				145	144	144	147	144	144.8
182990	2.11794		2830	1998	2830	3085	2339	2606	2614.67	392.504	2465.83			0.854412	0.138935	150	204	198	156	171	153	172	3.42629	0.448207				146	143	146	145	145	145
183590	2.12488		2853	2032	2829	3103	2387	2541	2624.17	384.039	2475.33			0.857704	0.134346	151	199	204	154	169	157	172.333	3.43293	0.454847				146	146	146	147	147	146.4
184190	2.13183		2755	2110	2848	3197	2456	2736	2683.67	368.584	2534.83			0.878321	0.127245	149	204	199	155	163	159	171.5	3.41633	0.438247				145	146	144	148	145	145.6
184790	2.13877		2936	2053	2990	3074	2474	2605	2688.67	389.259	2539.83			0.880053	0.145515	153	206	207	156	175	159	176	3.50598	0.527888				147	146	145	146	144	145.6
185390	2.14572		2749	2158	2882	3314	2459	2693	2709.17	390.874	2560.33			0.887156	0.132041	153	208	205	157	164	162	174.833	3.48274	0.504648				146	145	148	147	147	146.6
185990	2.15266		2828	2119	2896	3168	2503	2704	2703	360.598	2554.17			0.88502	0.128316	149	209	228	157	173	162	179.667	3.57902	0.60093				145	146	147	146	144	145.6
186590	2.15961		2806	2157	2866	3190	2446	2598	2677.17	359.314	2528.33			0.876068	0.123232	152	210	214	153	173	161	177.167	3.52922	0.551129				146	145	144	147	145	145.4
187190	2.16655		2925	2157	2897	3329	2440	2700	2741.33	409.212	2592.5			0.898302	0.13685	146	211	242	154	178	159	181.667	3.61886	0.64077				145	145	143	146	146	145
187790	2.17349		2909	2199	2938	3118	2508	2625	2716.17	336.741	2567.33			0.889582	0.121303	150	215	206	156	169	159	175.833	3.50266	0.524568				145	147	144	146	146	145.6
188390	2.18044		2818	2220	2873	3132	2543	2609	2699.17	314.262	2550.33			0.883691	0.110367	150	213	220	157	166	164	178.333	3.55246	0.574369				144	144	144	149	144	145
188990	2.18738		2979	2211	2869	3148	2590	2891	2781.33	333.202	2632.5			0.912162	0.114935	151	209	216	155	170	161	177	3.5259	0.547809				145	144	143	147	144	144.6
189590	2.19433		2882	2201	2888	3174	2571	2664	2730	333.071	2581.17			0.894375	0.116612	152	220	215	155	176	160	179.667	3.57902	0.60093				144	147	145	147	147	146
190190	2.20127		2935	2276	2897	3175	2543	2697	2753.83	318.341	2605			0.902633	0.109426	151	220	217	158	173	159	179.667	3.57902	0.60093				144	146	143	146	148	145.4
190790	2.20821		2981	2286	2886	3184	2578	2723	2773	317.064	2624.17			0.909275	0.107961	150	215	216	155	169	167	178.667	3.5591	0.581009				146	146	147	146	145	146
191390	2.21516		2970	2302	2871	3168	2570	2669	2758.33	308.873	2609.5			0.904193	0.103735	151	204	216	155	169	158	175.5	3.49602	0.517928				145	146	144	146	144	145
191990	2.2221		2957	2443	2892	3185	2681	2677	2805.83	259.951	2657			0.920651	0.0847603	151	224	207	157	172	165	179.333	3.57238	0.59429				145	145	145	147	146	145.6
192590	2.22905		2996	2378	2922	3170	2642	2742	2808.33	281.494	2659.5			0.921518	0.0973165	150	215	217	158	171	160	178.5	3.55578	0.577689				144	145	145	150	143	145.4
193190	2.23599		2959	2407	2918	3182	2685	2691	2807	269.959	2658.17			0.921056	0.0918704	151	217	218	158	168	166	179.667	3.57902	0.60093				144	146	144	145	145	144.8
193789	2.24293		3015	2332	2927	3178	2602	2716	2795	306.716	2646.17			0.916898	0.105733	149	221	209	156	180	165	180	3.58566	0.60757				144	145	144	146	146	145
194389	2.24988		2966	2339	2892	3223	2630	2642	2782	309.642	2633.17			0.912393	0.101502	150	219	218	159	181	158	180.833	3.60226	0.62417				146	147	145	146	145	145.8
194989	2.25682		3064	2376	2917	3181	2663	2670	2811.83	297.708	2663			0.92273	0.0996142	153	220	219	158	178	163	181.833	3.62218	0.64409				145	145	144	148	147	145.8
195589	2.26377		2992	2356	2937	3189	2684	2742	2816.67	289.566	2667.83			0.924405	0.101514	154	217	213	157	172	168	180.167	3.58898	0.61089				144	145	145	145	145	144.8
196189	2.27071		3073	2441	2964	3183	2675	2668	2834	283.939	2685.17			0.930411	0.0952716	152	222	221	156	175	170	182.667	3.63878	0.660691				146	144	144	148	144	145.2
196789	2.27765		3055	2460	2974	3208	2714	2871	2880.33	264.984	2731.5			0.946466	0.0929016	157	213	221	158	174	161	180.667	3.59894	0.62085				146	144	146	147	143	145.2
197389	2.2846		3050	2497	2960	3161	2767	2710	2857.5	244.778	2708.67			0.938554	0.0848675	152	227	217	157	172	167	182	3.6255	0.64741				144	146	144	147	145	145.2
197989	2.29154		3030	2451	2920	3184	2746	2696	2837.83	261.42	2689			0.931739	0.0874653	152	223	208	156	173	165	179.5	3.5757	0.59761				148	145	145	147	148	146.6
198589	2.29849		2992	2537	2966	3248	2747	2715	2867.5	251.789	2718.67			0.942019	0.0814408	153	218	223	158	171	162	180.833	3.60226	0.62417				146	147	148	147	143	146.2
199189	2.30543		3073	2500	2980	3200	2742	2761	2876	255.796	2727.17			0.944964	0.0880831	151	230	217	159	172	168	182.833	3.6421	0.664011				146	144	144	147	145	145.2
199789	2.31237		3066	2534	2927	3196	2728	2706	2859.5	247.885	2710.67			0.939247	0.0784833	155	221	217	159	169	163	180.667	3.59894	0.62085				145	146	145	146	148	146
200389	2.31932		3154	2529	2953	3220	2799	2717	2895.33	264.925	2746.5			0.951663	0.0849896	153	225	209	159	174	165	180.833	3.60226	0.62417				147	145	144	147	143	145.2
200989	2.32626		2980	2588	2981	3213	2822	2764	2891.33	215.594	2742.5			0.950277	0.0749054	164	233	221	159	172	169	186.333	3.71182	0.733732				145	145	143	146	145	144.8
201589	2.33321		3036	2517	2922	3226	2808	2765	2879	243.306	2730.17			0.946004	0.0799765	152	222	211	156	170	171	180.333	3.5923	0.61421				145	145	145	146	144	145
202189	2.34015		3109	2616	2985	3237	2775	2790	2918.67	232.708	2769.83			0.959748	0.0747503	155	231	221	158	169	169	183.833	3.66202	0.683931				146	145	148	150	146	147
202789	2.3471		3153	2664	3027	3244	2836	2816	2956.67	221.836	2807.83			0.972915	0.0733218	158	229	217	159	176	167	184.333	3.67198	0.693891				146	144	150	147	145	146.4
203389	2.35404		3140	2580	2999	3229	2809	2773	2921.67	244.8	2772.83			0.960788	0.0813772	155	224	216	160	176	166	182.833	3.6421	0.664011				145	144	148	146	145	145.6
203989	2.36098		3045	2561	2973	3225	2799	3105	2951.33	238.04	2802.5			0.971067	0.0785674	153	230	219	159	180	167	184.667	3.67862	0.700531				147	144	148	147	145	146.2
204589	2.36793		3020	2581	2974	3265	2813	2760	2902.17	237.488	2753.33			0.954031	0.0768061	158	237	210	158	173	164	183.333	3.65206	0.673971				147	146	145	147	147	146.4
205189	2.37487		3147	2616	2975	3271	2877	2800	2947.67	237.414	2798.83			0.969797	0.0753196	157	231	213	160	175	165	183.5	3.65538	0.677291				146	145	144	147	147	145.8
205789	2.38182		3060	2655	2973	3209	2886	3206	2998.17	210.925	2849.33			0.987295	0.0664994	156	234	217	161	182	169	186.5	3.71514	0.737052				147	146	150	147	147	147.4
206389	2.38876		3117	2654	3050	3213	2837	2766	2939.5	219.38	2790.67			0.966967	0.0756652	152	232	239	162	179	162	187.667	3.73838	0.760292				148	144	147	147	145	146.2
206989	2.3957		2966	2679	2986	3239	2833	2751	2909	200.857	2760.17			0.956399	0.064739	158	228	218	158	176	167	184.167	3.66866	0.690571				147	144	144	148	144	145.4
207589	2.40265		3145	2651	2995	3256	2911	2731	2948.17	233.473	2799.33			0.96997	0.0720854	154	224	223	159	176	169	184.167	3.66866	0.690571				144	144	144	147	145	144.8
208189	2.40959		3146	2686	2992	3249	2893	2737	2950.5	222.663	2801.67			0.970778	0.0666674	157	236	207	162	174	168	184	3.66534	0.687251				147	147	148	147	147	147.2
208789	2.41654		3102	2695	2970	3250	2924	2715	2942.67	216.383	2793.83			0.968064	0.0627923	159	231	207	160	174	175	184.333	3.67198	0.693891				144	144	143	147	148	145.2
209389	2.42348		3070	2683	3003	3251	2898	2801	2951	201.989	2802.17			0.970952	0.0665683	155	230	217	159	172	169	183.667	3.6587	0.680611				146	145	148	146	146	146.2
209989	2.43042		3117	2692	3017	3247	3047	2713	2972.17	223.509	2823.33			0.978286	0.0727291	153	228	226	162	175	173	186.167	3.7085	0.730412				145	143	143	147	146	144.8
210589	2.43737		3098	2741	3001	3258	2924	2746	2961.33	202.273	2812.5			0.974532	0.0593793	155	239	227	155	178	176	188.333	3.75166	0.773572				145	145	145	147	144	145.2
211189	2.44431		3110	2752	2993	3290	2895	2733	2962.17	215.165	2813.33			0.974821	0.0574565	157	238	216	162	181	179	188.833	3.76162	0.783533				144	145	146	147	147	145.8
211789	2.45126		3036	2715	2987	3272	2931	2810	2958.5	193.495	2809.67			0.97355	0.0618119	156	237	210	162	179	167	185.167	3.68858	0.710491				147	146	150	147	143	146.6
212388	2.4582		3100	2780	2995	3244	2942	2823	2980.67	173.442	2831.83			0.981231	0.0538981	160	241	222	158	180	175	189.333	3.77158	0.793493				147	146	148	148	146	147
212988	2.46514		3178	2823	2986	3270	2915	2722	2982.33	209.163	2833.5			0.981809	0.0488757	157	231	224	160	195	178	190.833	3.80146	0.823373				146	144	148	151	145	146.8
213588	2.47209		3167	2775	2999	3293	2904	2738	2979.33	218.934	2830.5			0.980769	0.0564135	162	242	214	163	177	168	187.667	3.73838	0.760292				148	147	145	153	147	148
214188	2.47903		3062	2793	2984	3262	2866	2713	2946.67	199.425	2797.83			0.96945	0.0500976	155	228	208	163	179	169	183.667	3.6587	0.680611				147	144	144	148	146	145.8
214788	2.48598		3138	2815	3041	3228	2956	2781	2993.17	176.947	2844.33			0.985562	0.0553414	164	244	215	162	184	173	190.333	3.7915	0.813413				147	147	144	148	145	146.2
215388	2.49292		3171	2802	2984	3234	2908	2767	2977.67	191.425	2828.83			0.980192	0.051229	156	235	212	163	178	171	185.833	3.70186	0.723772				147	144	145	147	147	146
215988	2.49986		3163	2839	3028	3303	2927	2713	2995.5	215.713	2846.67			0.986371	0.0507124	164	247	214	164	182	180	191.833	3.82138	0.843293				146	144	148	152	144	146.8
216588	2.50681		3120	2853	3012	3282	2974	2788	3004.83	179.531	2856			0.989605	0.0471408	157	240	219	157	176	180	188.167	3.74834	0.770252				148	144	145	150	147	146.8
217188	2.51375		3135	2871	3049	3260	2930	2733	2996.33	190.25	2847.5			0.98666	0.0487436	157	243	213	173	175	173	189	3.76494	0.786853				148	144	151	152	143	147.6
217788	2.5207		3184	2782	2992	3283	2923	2787	2991.83	206.122	2843			0.9851	0.0553757	157	244	215	163	177	173	188.167	3.74834	0.770252				145	143	146	148	144	145.2
218388	2.52764		3158	2848	2994	3275	2966	2737	2996.33	196.964	2847.5			0.98666	0.0462571	167	237	222	164	180	169	189.833	3.78154	0.803453				147	144	146	147	145	145.8
218988	2.53458		3170	2821	3099	3294	2978	2758	3020	206.797	2871.17			0.99486	0.0613349	162	234	211	164	177	173	186.833	3.72178	0.743692				146	147	144	148	146	146.2
219588	2.54153		3172	2862	3003	3336	2971	2683	3004.5	229.234	2855.67			0.989489	0.0460903	160	235	215	162	174	188	189	3.76494	0.786853				146	145	148	147	148	146.8
220188	2.54847		3104	2840	3039	3254	2939	2830	3001	164.358	2852.17			0.988277	0.0511524	163	244	212	169	175	173	189.333	3.77158	0.793493				147	144	147	147	145	146
220788	2.55542		3227	2851	3031	3387	2982	2740	3036.33	238.522	2887.5			1.00052	0.0527855	163	238	214	167	178	186	191	3.80478	0.826693				147	145	145	148	144	145.8
221388	2.56236		3101	2910	3013	3301	2992	2682	2999.83	205.065	2851			0.987872	0.040829	163	235	212	165	180	183	189.667	3.77822	0.800133				148	145	147	153	145	147.6
221988	2.56931		3167	2875	3061	3304	2968	2718	3015.5	209.169	2866.67			0.993301	0.0499746	158	244	231	167	183	176	193.167	3.84794	0.869854				146	144	144	150	147	146.2
222588	2.57625		3139	2910	2991	3274	2999	2716	3004.83	191.361	2856			0.989605	0.0385918	165	231	214	167	182	176	189.167	3.76826	0.790173				148	145	146	147	143	145.8
223188	2.58319		3154	2869	2993	3300	3041	2905	3043.67	161.364	2894.83			1.00306	0.0463955	164	230	223	168	190	186	193.5	3.85458	0.876494				146	145	149	148	146	146.8
223788	2.59014		3116	2871	3017	3341	2983	2739	3011.17	207.04	2862.33			0.991799	0.0462709	167	237	208	164	178	179	188.833	3.76162	0.783533				148	145	153	148	145	147.8
224388	2.59708		3178	2894	2990	3275	2942	2725	3000.67	198.812	2851.83			0.988161	0.0399309	162	246	221	167	182	183	193.5	3.85458	0.876494				148	144	150	148	146	147.2
224988	2.60403		3191	2912	3011	3296	3006	2715	3021.83	205.116	2873			0.995495	0.0411128	170	239	226	166	185	183	194.833	3.88114	0.903054				147	147	146	148	144	146.4
225588	2.61097		3209	2941	3009	3305	2933	2920	3052.83	163.957	2904			1.00624	0.0371069	166	240	227	167	182	174	192.667	3.83798	0.859894				147	145	147	148	144	146.2
226188	2.61791		3246	2876	3018	3292	2964	3117	3085.5	162.852	2936.67			1.01756	0.0481013	163	253	211	170	177	172	191	3.80478	0.826693				147	145	145	148	147	146.4
226788	2.62486		3245	2999	3017	3311	2985	2692	3041.5	219.905	2892.67			1.00231	0.0319901	166	238	226	170	182	176	193	3.84462	0.866534				148	144	146	149	148	147
227388	2.6318		3097	2922	3000	3274	2957	2657	2984.5	204.267	2835.67			0.982559	0.0368797	166	234	226	163	184	175	191.333	3.81142	0.833333				148	146	150	148	147	147.8
227988	2.63875		3162	2983	3009	3313	2970	2726	3027.17	198.056	2878.33			0.997343	0.0304098	168	235	234	168	188	176	194.833	3.88114	0.903054				149	145	154	147	144	147.8
228588	2.64569		3175	2917	2999	3286	2985	3003	3060.83	139.528	2912			1.00901	0.0383528	168	236	223	175	183	177	193.667	3.8579	0.879814				146	143	147	148	145	145.8
229188	2.65263		3183	2918	3031	3266	2987	2700	3014.17	200.447	2865.33			0.992839	0.0422705	167	229	222	171	183	186	193	3.84462	0.866534				149	145	146	149	145	146.8
229788	2.65958		3170	2927	3038	3323	2986	2744	3031.33	199.922	2882.5			0.998787	0.0409781	167	251	220	167	184	187	196	3.90438	0.926295				151	145	152	148	145	148.2
230388	2.66652		3193	2959	3017	3339	2973	2668	3024.83	228.645	2876			0.996535	0.0348054	169	240	211	170	184	176	191.667	3.81806	0.839973				148	145	149	148	145	147
230987	2.67347		3177	2982	3026	3293	2989	2697	3027.33	202.793	2878.5			0.997401	0.0332991	165	247	212	173	179	181	192.833	3.8413	0.863214				152	145	146	148	147	147.6
231587	2.68041		3221	2963	3016	3296	2984	2779	3043.17	187.616	2894.33			1.00289	0.0355185	170	240	212	172	186	188	194.667	3.87782	0.899734				147	146	154	149	145	148.2
232187	2.68735		3217	2986	3005	3269	2987	2676	3023.33	210.499	2874.5			0.996015	0.0323442	169	237	220	174	179	184	193.833	3.86122	0.883134				149	144	148	147	144	146.4
232787	2.6943		3162	2907	2996	3288	2997	2669	3003.17	213.243	2854.33			0.989027	0.0394923	167	246	217	174	187	180	195.167	3.88778	0.909695				151	145	154	150	148	149.6
233387	2.70124		3214	2985	3019	3333	2996	2731	3046.33	208.215	2897.5			1.00398	0.0323073	168	242	222	173	181	178	194	3.86454	0.886454				149	146	157	151	148	150.2
233987	2.70819		3219	3005	3010	3307	3013	2664	3036.33	222.477	2887.5			1.00052	0.0298069	168	239	213	178	183	185	194.333	3.87118	0.893094				150	144	149	149	144	147.2
234587	2.71513		3185	3013	3004	3324	3015	2999	3090	134.916	2941.17			1.01912	0.027059	171	249	215	164	193	179	195.167	3.88778	0.909695				150	147	154	151	147	149.8
235187	2.72207		3175	3001	3019	3290	2985	2766	3039.33	179.324	2890.5			1.00156	0.0302749	165	237	216	170	185	185	193	3.84462	0.866534				151	146	154	148	146	149
235787	2.72902		3141	2959	3033	3227	3034	2680	3012.33	188.055	2863.5			0.992204	0.04088	166	245	225	178	184	189	197.833	3.9409	0.962815				149	146	149	151	144	147.8
236387	2.73596		3181	3054	2978	3306	2995	2729	3040.5	196.683	2891.67			1.00196	0.0189995	167	242	221	175	185	177	194.5	3.8745	0.896414				150	144	149	148	147	147.6
236987	2.74291		3232	3007	2998	3340	3038	2644	3043.17	239.365	2894.33			1.00289	0.0289775	166	246	210	176	186	186	195	3.88446	0.906375				153	144	155	151	148	150.2
237587	2.74985		3128	3047	2997	3310	2984	2701	3027.83	199.855	2879			0.997574	0.022676	169	240	212	173	182	179	192.5	3.83466	0.856574				148	144	154	153	145	148.8
238187	2.7568		3208	3003	2976	3291	3022	2717	3036.17	200.626	2887.33			1.00046	0.0273281	171	240	209	176	181	180	192.833	3.8413	0.863214				148	144	148	149	145	146.8
238787	2.76374		3250	3019	3030	3309	3016	2979	3100.5	140.952	2951.67			1.02275	0.0314879	172	246	228	168	180	190	197.333	3.93094	0.952855				153	146	150	147	145	148.2
239387	2.77068		3089	2972	3035	3305	3068	2655	3020.67	211.68	2871.83			0.995091	0.0408189	174	240	222	168	180	188	195.333	3.8911	0.913015				152	145	150	149	145	148.2
239987	2.77763		3233	3046	3031	3324	3025	2676	3055.83	223.266	2907			1.00728	0.0273475	170	235	213	173	187	190	194.667	3.87782	0.899734				152	146	156	153	146	150.6
240587	2.78457		3247	3011	3040	3310	3032	2671	3051.83	224.488	2903			1.00589	0.0336392	175	228	220	178	180	183	194	3.86454	0.886454				151	145	150	151	146	148.6
241187	2.79152		3298	2999	3016	3303	3013	2640	3044.83	244.368	2896			1.00347	0.0358118	173	239	212	175	179	187	194.167	3.86786	0.889774				154	148	149	149	144	148.8
241787	2.79846		3251	3048	2991	3315	3006	2802	3068.83	187.309	2920			1.01178	0.0239219	170	229	216	177	180	179	191.833	3.82138	0.843293				149	146	150	149	147	148.2
242387	2.8054		3188	3099	3017	3298	3017	2714	3055.5	198.918	2906.67			1.00716	0.0211379	177	251	221	177	185	194	200.833	4.00066	1.02258				150	146	149	148	144	147.4
242987	2.81235		3230	3050	3012	3341	3016	2641	3048.33	239.56	2899.5			1.00468	0.0239362	169	251	226	177	179	183	197.5	3.93426	0.956175				154	145	153	150	145	149.4
243587	2.81929		3269	3046	3002	3363	3018	2696	3065.67	233.717	2916.83			1.01068	0.0250873	171	247	224	177	189	187	199.167	3.96746	0.989376				153	148	151	151	148	150.2
244187	2.82624		3123	3015	2994	3313	3039	2682	3027.67	205.627	2878.83			0.997517	0.0282489	176	241	218	179	184	184	197	3.9243	0.946215				150	145	155	149	145	148.8
244787	2.83318		3210	3076	3017	3337	3028	2703	3061.83	214.377	2913			1.00936	0.0213909	175	247	226	176	184	189	199.5	3.9741	0.996016				152	147	161	152	149	152.2
245387	2.84012		3233	3052	2991	3336	3090	2637	3056.5	241.116	2907.67			1.00751	0.0260587	167	246	209	183	182	188	195.833	3.90106	0.922975				153	145	162	150	147	151.4
245987	2.84707		3243	3078	3027	3337	3028	2679	3065.33	227	2916.5			1.01057	0.023124	174	253	221	176	184	192	200	3.98406	1.00598				151	145	151	150	145	148.4
246587	2.85401		3271	3070	2992	3329	3061	2660	3063.83	237.284	2915			1.01005	0.0238387	169	245	216	176	185	188	196.5	3.91434	0.936255				151	145	149	148	144	147.4
247187	2.86096		3153	3024	3040	3342	3060	2637	3042.67	231.082	2893.83			1.00271	0.0321067	176	242	214	180	179	188	196.5	3.91434	0.936255				153	148	154	150	147	150.4
247787	2.8679		3121	3089	3026	3327	3041	2694	3049.67	205.272	2900.83			1.00514	0.0254703	174	235	209	184	185	185	195.333	3.8911	0.913015				151	146	154	149	149	149.8
248387	2.87484		3167	3044	3036	3325	3053	2634	3043.17	229.055	2894.33			1.00289	0.029059	171	247	210	179	190	184	196.833	3.92098	0.942895				151	147	155	151	147	150.2
248987	2.88179		3236	3052	3029	3327	3039	2639	3053.67	236.952	2904.83			1.00653	0.0267565	170	240	208	184	178	185	194.167	3.86786	0.889774				153	147	151	149	144	148.8
249587	2.88873		3198	3095	2997	3508	3051	2619	3078	288.984	2929.17			1.01496	0.024552	173	231	229	181	191	191	199.333	3.97078	0.992696				153	144	165	150	144	151.2
250186	2.89568		3234	3086	2976	3518	3030	2666	3085	282.899	2936.17			1.01738	0.0252544	179	241	212	182	175	193	197	3.9243	0.946215				160	146	150	148	148	150.4
250786	2.90262		3174	3049	3009	3308	3028	2897	3077.5	143.511	2928.67			1.01478	0.0244784	173	244	209	181	188	183	196.333	3.91102	0.932935				153	146	152	150	144	149
251386	2.90956		3236	3087	2989	3343	3080	2654	3064.83	237.458	2916			1.0104	0.0206199	176	249	219	185	187	187	200.5	3.99402	1.01594				151	149	160	150	148	151.6
251986	2.91651		3197	3098	2982	3333	3067	2642	3053.17	234.657	2904.33			1.00635	0.0179034	176	241	210	183	178	197	197.5	3.93426	0.956175				153	148	150	151	149	150.2
252586	2.92345		3254	3093	2998	3305	3046	2653	3058.17	231.698	2909.33			1.00809	0.0216456	172	250	223	182	183	189	199.833	3.98074	1.00266				154	149	150	157	145	151
253186	2.9304		3246	3088	3004	3276	2993	2949	3092.67	138.26	2943.83			1.02004	0.0235446	171	245	209	191	181	192	198.167	3.94754	0.969456				161	145	155	149	145	151
253786	2.93734		3207	3142	2970	3318	3038	2591	3044.33	253.759	2895.5			1.00329	0.0119677	173	240	216	184	180	184	196.167	3.9077	0.929615				159	149	161	148	146	152.6
254386	2.94429		3222	3115	3013	3319	3015	2672	3059.33	224.109	2910.5			1.00849	0.0181423	174	243	217	183	177	191	197.5	3.93426	0.956175				161	147	156	150	147	152.2
254986	2.95123		3232	3051	2970	3326	2998	2682	3043.17	225.188	2894.33			1.00289	0.019953	179	239	215	181	192	189	199.167	3.96746	0.989376				155	147	151	151	147	150.2
255586	2.95817		3202	3064	3004	3356	3026	2637	3048.17	240.905	2899.33			1.00462	0.0206771	177	251	217	182	183	193	200.5	3.99402	1.01594				166	148	152	150	147	152.6
256186	2.96512		3283	3065	2948	3372	3043	2641	3058.67	259.029	2909.83			1.00826	0.0215127	173	246	210	180	185	186	196.667	3.91766	0.939575				161	146	151	155	148	152.2
256786	2.97206		3254	3076	3010	3336	3032	2666	3062.33	233.476	2913.5			1.00953	0.0221207	176	245	218	178	178	192	197.833	3.9409	0.962815				153	147	162	150	147	151.8
257386	2.97901		3197	3132	2989	3325	3034	2619	3049.33	242.361	2900.5			1.00502	0.0137244	179	241	209	185	176	192	197	3.9243	0.946215				156	147	154	151	147	151
257986	2.98595		3262	3124	3005	3338	3049	2775	3092.17	200.173	2943.33			1.01987	0.017318	175	249	215	184	182	190	199.167	3.96746	0.989376				156	147	159	150	149	152.2
258586	2.99289		3138	3135	2985	3311	3052	2907	3088	140.786	2939.17			1.01842	0.0185638	177	245	212	193	185	199	201.833	4.02058	1.0425				162	148	153	150	147	152
259186	2.99984		3209	3065	2961	3486	3015	2599	3055.83	292.556	2907			1.00728	0.0242839	176	241	208	189	189	194	199.5	3.9741	0.996016				158	153	157	151	145	152.8
259786	3.00678		3217	3092	2948	3321	3047	2966	3098.5	145.911	2949.67			1.02206	0.0153325	178	241	216	185	185	188	198.833	3.96082	0.982736				162	147	152	151	146	151.6
260386	3.01373		3209	3082	2974	3322	3015	2596	3033	249.669	2884.17			0.999365	0.0159756	173	244	217	188	182	192	199.333	3.97078	0.992696				155	146	153	152	148	150.8
260986	3.02067		3161	3105	3004	3319	3041	2728	3059.67	196.483	2910.83			1.0086	0.0194185	175	247	211	181	181	196	198.5	3.95418	0.976096				159	147	152	151	146	151
261586	3.02761		3157	3136	2960	3298	3071	2568	3031.67	252.665	2882.83			0.998903	0.0181341	175	240	217	189	188	191	200	3.98406	1.00598				157	147	166	151	145	153.2
262186	3.03456		3288	3121	2957	3327	3061	2565	3053.17	276.532	2904.33			1.00635	0.018616	175	246	211	186	179	193	198.333	3.95086	0.972776				161	152	157	151	147	153.6
262786	3.0415		3274	3086	2972	3338	3084	2700	3075.67	228.124	2926.83			1.01415	0.0222684	175	245	213	190	176	195	199	3.96414	0.986056				157	151	154	151	147	152
263386	3.04845		3266	3081	2944	3348	3036	2675	3058.33	240.026	2909.5			1.00814	0.0179481	171	241	219	190	175	184	196.667	3.91766	0.939575				156	149	155	150	148	151.6
263986	3.05539		3216	3120	2941	3327	3042	2729	3062.5	211.298	2913.67			1.00959	0.011323	175	235	207	184	180	191	195.333	3.8911	0.913015				158	147	155	151	145	151.2
264586	3.06233		3275	3099	2969	3357	3069	2617	3064.33	260.942	2915.5			1.01022	0.0186482	174	242	220	186	175	189	197.667	3.93758	0.959495				157	148	170	156	147	155.6
265186	3.06928		3237	3142	2955	3305	3008	2600	3041.17	253.487	2892.33			1.00219	0.0124206	175	239	212	185	177	194	197	3.9243	0.946215				158	148	155	151	145	151.4
265786	3.07622		3190	3112	2956	3340	3029	2598	3037.5	253.056	2888.67			1.00092	0.0104628	176	240	209	189	186	190	198.333	3.95086	0.972776				156	147	158	150	144	151
266386	3.08317		3221	3104	3017	3349	3024	2576	3048.5	263.813	2899.67			1.00474	0.0179817	171	236	215	188	181	190	196.833	3.92098	0.942895				161	148	158	151	144	152.4
266986	3.09011		3172	3178	2985	3336	3025	2618	3052.33	246.781	2903.5			1.00606	0.012158	175	241	209	190	183	188	197.667	3.93758	0.959495				157	151	167	151	148	154.8
267586	3.09705		3200	3155	2978	3344	3043	2627	3057.83	246.477	2909			1.00797	0.0100559	174	242	211	193	178	188	197.667	3.93758	0.959495				158	155	156	152	148	153.8
268186	3.104		3220	3144	2965	3390	3046	2607	3062	266.819	2913.17			1.00941	0.00727906	172	236	211	185	183	199	197.667	3.93758	0.959495				163	149	156	151	150	153.8
268785	3.11094		3240	3123	2958	3342	3047	2605	3052.5	258.129	2903.67			1.00612	0.0123028	171	244	221	191	181	195	200.5	3.99402	1.01594				156	151	168	159	150	156.8
269385	3.11789		3193	3104	2957	3342	3088	2604	3048	252.037	2899.17			1.00456	0.0178761	173	235	216	183	184	188	196.5	3.91434	0.936255				159	148	159	151	150	153.4
269985	3.12483		3229	3159	2948	3339	3081	2781	3089.5	200.902	2940.67			1.01894	0.012956	177	235	209	196	181	192	198.333	3.95086	0.972776				160	154	162	152	150	155.6
270585	3.13178		3253	3166	2948	3350	3063	2669	3074.83	243.598	2926			1.01386	0.0105254	176	244	217	194	176	200	201.167	4.0073	1.02922				164	150	169	157	149	157.8
271185	3.13872		3197	3116	2950	3372	3042	2589	3044.33	265.346	2895.5			1.00329	0.00996179	177	242	215	192	184	192	200.333	3.9907	1.01262				163	151	161	154	149	155.6
271785	3.14566		3135	3180	2954	3388	3078	2631	3061	254.246	2912.17			1.00907	0.0167005	177	238	210	192	178	191	197.667	3.93758	0.959495				160	153	156	153	149	154.2
272385	3.15261		3262	3118	2955	3347	3058	2615	3059.17	259.07	2910.33			1.00843	0.0148721	176	240	223	195	175	198	201.167	4.0073	1.02922				168	152	160	153	146	155.8
272985	3.15955		3174	3138	2918	3492	3047	2801	3095	239.068	2946.17			1.02085	0.0202813	173	237	212	196	177	188	197.167	3.92762	0.949535				161	151	157	153	151	154.6
273585	3.1665		3169	3159	2941	3356	3066	2608	3049.83	255.804	2901			1.0052	0.01166	172	244	217	197	181	188	199.833	3.98074	1.00266				161	156	157	152	149	155
274185	3.17344		3226	3184	2971	3337	3051	2611	3063.33	256.592	2914.5			1.00988	0.00996894	173	245	216	193	180	188	199.167	3.96746	0.989376				160	151	156	153	147	153.4
274785	3.18038		3176	3198	2992	3456	3070	2632	3087.33	273.035	2938.5			1.01819	0.0140023	178	240	204	196	181	188	197.833	3.9409	0.962815				161	151	156	154	149	154.2
275385	3.18733		3205	3184	2979	3304	3047	2603	3053.67	249.51	2904.83			1.00653	0.0146457	171	241	206	193	196	191	199.667	3.97742	0.999336				161	153	171	154	151	158
275985	3.19427		3225	3104	2950	3342	3027	2592	3040	260.191	2891.17			1.00179	0.0117077	175	243	209	193	180	192	198.667	3.9575	0.979416				161	156	158	160	146	156.2
276585	3.20122		3190	3145	2974	3361	3047	2582	3049.83	264.634	2901			1.0052	0.00986916	174	236	206	194	186	189	197.5	3.93426	0.956175				162	155	158	152	151	155.6
277185	3.20816		3253	3134	2973	3359	3052	2589	3060	268.924	2911.17			1.00872	0.0119108	175	236	205	191	175	191	195.5	3.89442	0.916335				171	152	157	154	149	156.6
277785	3.2151		3200	3110	2949	3374	3117	2589	3056.5	267.594	2907.67			1.00751	0.0200857	171	235	215	198	184	199	200.333	3.9907	1.01262				168	155	158	153	152	157.2
278385	3.22205		3231	3124	2938	3326	3061	2596	3046	258.108	2897.17			1.00387	0.0138046	175	236	220	192	179	194	199.333	3.97078	0.992696				162	158	157	159	147	156.6
278985	3.22899		3208	3139	2931	3375	3072	2598	3053.83	267.347	2905			1.00658	0.011138	174	234	207	197	177	197	197.667	3.93758	0.959495				162	153	176	153	152	159.2
279585	3.23594		3177	3171	2920	3292	3057	2629	3041	237.924	2892.17			1.00214	0.0152019	170	234	225	198	177	193	199.5	3.9741	0.996016				165	162	157	152	151	157.4
280185	3.24288		3217	3142	2944	3341	3052	2590	3047.67	262.237	2898.83			1.00445	0.00967475	177	241	218	192	187	192	201.167	4.0073	1.02922				165	152	161	159	153	158
280785	3.24982		3224	3162	2946	3339	3057	2724	3075.33	218.921	2926.5			1.01403	0.00970379	178	233	207	190	176	193	196.167	3.9077	0.929615				165	153	161	152	148	155.8
281385	3.25677		3167	3157	2962	3334	3062	2572	3042.33	261.463	2893.5			1.0026	0.0133141	177	240	202	193	177	191	196.667	3.91766	0.939575				165	153	172	154	147	158.2
281985	3.26371		3189	3125	2958	3357	3031	2531	3031.83	281.212	2883			0.99896	0.00881325	175	240	220	194	185	192	201	4.00398	1.0259				164	152	161	151	148	155.2
282585	3.27066		3245	3112	2925	3356	3061	2541	3040	286.263	2891.17			1.00179	0.0142421	176	236	220	201	179	192	200.667	3.99734	1.01926				165	156	162	154	151	157.6
283185	3.2776		3219	3163	3000	3350	3057	2558	3057.83	274.071	2909			1.00797	0.0120809	170	236	209	189	180	200	197.333	3.93094	0.952855				171	157	160	157	147	158.4
283785	3.28454		3194	3112	2968	3356	3054	2520	3034	284.366	2885.17			0.999711	0.0131087	178	236	211	195	180	200	200	3.98406	1.00598				163	155	161	153	153	157
284385	3.29149		3253	3231	2994	3313	3035	2795	3103.5	197.156	2954.67			1.02379	0.0166878	174	237	222	196	186	191	201	4.00398	1.0259				164	155	161	154	147	156.2
284985	3.29843		3165	3140	2910	3375	3026	2524	3023.33	289.667	2874.5			0.996015	0.00767219	172	239	208	197	181	193	198.333	3.95086	0.972776				165	154	161	154	153	157.4
285585	3.30538		3211	3183	2938	3362	3045	2605	3057.33	265.038	2908.5			1.0078	0.00588203	175	231	222	199	180	196	200.5	3.99402	1.01594				159	155	162	152	153	156.2
286185	3.31232		3232	3161	2934	3332	3040	2554	3042.17	277.19	2893.33			1.00254	0.00920188	172	237	209	199	176	191	197.333	3.93094	0.952855				169	154	165	154	148	158
286785	3.31927		3132	3206	2963	3323	3068	2545	3039.5	271.236	2890.67			1.00162	0.0193586	176	239	221	195	173	195	199.833	3.98074	1.00266				169	153	161	155	148	157.2
287384	3.32621		3226	3169	2905	3354	3032	2571	3042.83	278.58	2894			1.00277	0.00815749	176	241	202	194	175	196	197.333	3.93094	0.952855				169	156	163	155	148	158.2
287984	3.33315		3251	3130	2906	3341	3009	2558	3032.5	280.758	2883.67			0.999191	0.0112328	175	232	218	193	179	194	198.5	3.95418	0.976096				161	159	170	154	147	158.2
288584	3.3401		3201	3144	2920	3346	3017	2549	3029.5	277.749	2880.67			0.998152	0.00428875	171	234	210	195	180	195	197.5	3.93426	0.956175				169	156	173	156	151	161
289184	3.34704		3175	3156	2916	3339	3045	2574	3034.17	265.87	2885.33			0.999769	0.00928483	174	233	215	194	175	187	196.333	3.91102	0.932935				179	157	176	156	153	164.2
289784	3.35399		3226	3123	2910	3330	3020	2543	3025.33	278.784	2876.5			0.996708	0.00958423	172	231	202	196	177	196	195.667	3.89774	0.919655				169	166	173	154	153	163
290384	3.36093		3251	3158	2892	3353	3039	2568	3043.5	283.206	2894.67			1.003	0.0124276	174	235	201	198	176	190	195.667	3.89774	0.919655				166	157	165	155	154	159.4
290984	3.36787		3192	3183	2921	3337	3028	2525	3031	286.638	2882.17			0.998672	0.00769244	170	233	233	199	182	188	200.833	4.00066	1.02258				167	157	168	156	154	160.4
291584	3.37482		3169	3162	2913	3348	3012	2528	3022	284.078	2873.17			0.995553	0.00534723	174	237	205	191	173	187	194.5	3.8745	0.896414				165	161	160	162	149	159.4
292184	3.38176		3216	3132	2888	3342	3019	2508	3017.5	294.678	2868.67			0.993994	0.00911135	175	239	206	194	171	186	195.167	3.88778	0.909695				171	157	168	156	150	160.4
292784	3.38871		3158	3152	2922	3340	2994	2520	3014.33	282.473	2865.5			0.992897	0.00475192	173	231	210	195	184	192	197.5	3.93426	0.956175				175	156	167	156	151	161
293384	3.39565		3186	3164	2922	3354	2989	2594	3034.83	264.79	2886			1	0.00298025	175	230	221	199	176	189	198.333	3.95086	0.972776				167	157	161	157	147	157.8
293984	3.40259		3212	3160	2871	3361	3015	2544	3027.17	290.255	2878.33			0.997343	0.0106338	170	239	219	195	175	196	199	3.96414	0.986056				167	167	174	156	154	163.6
294584	3.40954		3252	3157	2870	3357	2994	2573	3033.83	285.657	2885			0.999653	0.0139097	174	233	208	193	174	191	195.5	3.89442	0.916335				175	165	162	156	152	162
295184	3.41648		3140	3271	2909	3372	3016	2554	3043.67	292.382	2894.83			1.00306	0.021356	177	235	205	197	182	191	197.833	3.9409	0.962815				173	158	182	156	155	164.8
295784	3.42343		3225	3178	2857	3348	3016	2497	3020.17	308.119	2871.33			0.994918	0.0144273	177	239	202	198	173	186	195.833	3.90106	0.922975				180	157	165	156	154	162.4
296384	3.43037		3181	3195	2888	3333	3004	2644	3040.83	249.386	2892			1.00208	0.0106963	175	236	208	198	178	192	197.833	3.9409	0.962815				178	160	165	157	149	161.8
296984	3.43731		3163	3259	2872	3328	3021	2594	3039.5	273.325	2890.67			1.00162	0.0217281	173	233	210	196	182	192	197.667	3.93758	0.959495				169	159	165	156	158	161.4
297584	3.44426		3177	3185	2894	3378	3051	2691	3062.67	242.567	2913.83			1.00964	0.0119285	173	225	201	202	180	186	194.5	3.8745	0.896414				172	161	189	156	154	166.4
298184	3.4512		3231	3237	2909	3349	3031	2576	3055.5	283.502	2906.67			1.00716	0.0138314	172	228	211	198	176	188	195.5	3.89442	0.916335				172	159	178	158	151	163.6
298784	3.45815		3185	3210	2911	3327	3004	2664	3050.17	241.241	2901.33			1.00531	0.0113577	176	233	203	195	174	194	195.833	3.90106	0.922975				176	159	164	166	158	164.6
299384	3.46509		3152	3157	2889	3360	2997	2505	3010	294.655	2861.17			0.991395	0.00752117	170	229	206	192	183	193	195.5	3.89442	0.916335				175	171	171	158	151	165.2
299984	3.47203		3215	3148	2848	3346	3010	2532	3016.5	292.725	2867.67			0.993647	0.0137362	178	235	215	193	174	187	197	3.9243	0.946215				171	161	165	157	159	162.6
300584	3.47898		3187	3166	2839	3344	3004	2577	3019.5	276.928	2870.67			0.994687	0.0142658	168	236	216	195	176	191	197	3.9243	0.946215				170	159	167	157	151	160.8
301184	3.48592		3291	3162	2902	3365	3032	2514	3044.33	309.574	2895.5			1.00329	0.0151848	175	221	203	197	174	186	192.667	3.83798	0.859894				168	160	172	161	158	163.8
301784	3.49287		3250	3185	2885	3328	3024	2543	3035.83	289.57	2887			1.00035	0.0142699	174	241	199	193	188	187	197	3.9243	0.946215				170	166	166	159	150	162.2
302384	3.49981		3204	3134	2880	3367	3025	2503	3018.83	301.386	2870			0.994456	0.00983018	184	231	202	195	178	189	196.5	3.91434	0.936255				174	160	181	158	151	164.8
302984	3.50676		3228	3168	2846	3358	3022	2525	3024.5	301.528	2875.67			0.996419	0.0160406	175	232	203	196	171	191	194.667	3.87782	0.899734				174	166	168	159	151	163.6
303584	3.5137		3181	3165	2877	3351	3001	2561	3022.67	278.552	2873.83			0.995784	0.00825315	170	237	207	199	181	187	196.833	3.92098	0.942895				170	162	165	164	158	163.8
304184	3.52064		3170	3157	2874	3351	3009	2558	3019.83	277.745	2871			0.994802	0.00877852	174	235	213	194	177	185	196.333	3.91102	0.932935				168	163	187	158	152	165.6
304784	3.52759		3227	3210	2831	3345	3018	2497	3021.33	314.267	2872.5			0.995322	0.0206553	169	232	207	194	178	188	194.667	3.87782	0.899734				172	161	167	161	152	162.6
305384	3.53453		3218	3191	2871	3489	3001	2517	3047.83	334.463	2899			1.0045	0.0216511	170	225	201	198	172	191	192.833	3.8413	0.863214				169	173	168	159	152	164.2
305983	3.54148		3199	3170	2858	3340	3020	2523	3018.33	293.318	2869.5			0.994283	0.0129377	169	235	220	193	179	189	197.5	3.93426	0.956175				174	173	182	161	153	168.6
306583	3.54842		3181	3200	2849	3335	3025	2726	3052.67	231.017	2903.83			1.00618	0.0167671	175	234	203	198	174	188	195.333	3.8911	0.913015				185	162	169	160	158	166.8
307183	3.55536		3203	3190	2843	3358	3011	2491	3016	312.342	2867.17			0.993474	0.0161379	170	228	206	194	177	188	193.833	3.86122	0.883134				175	164	167	159	161	165.2
307783	3.56231		3189	3161	2823	3343	2969	2535	3003.33	292.486	2854.5			0.989085	0.0156658	174	241	204	200	173	188	196.667	3.91766	0.939575				173	168	187	163	159	170
308383	3.56925		3195	3186	2866	3366	3023	2484	3020	312.704	2871.17			0.99486	0.0128097	174	232	198	189	178	195	194.333	3.87118	0.893094				172	162	168	171	159	166.4
308983	3.5762		3172	3170	2950	3349	2987	2510	3023	289.786	2874.17			0.9959	0.00692444	170	231	212	194	177	187	195.167	3.88778	0.909695				175	162	187	162	156	168.4
309583	3.58314		3200	3186	2808	3432	2990	2539	3025.83	318.34	2877			0.996881	0.0245075	169	227	215	200	178	188	196.167	3.9077	0.929615				171	175	181	163	154	168.8
310183	3.59008		3142	3218	2876	3311	3000	2554	3016.83	274.591	2868			0.993763	0.0170482	177	230	200	197	179	188	195.167	3.88778	0.909695				169	164	167	166	161	165.4
310783	3.59703		3194	3182	2853	3285	2978	2490	2997	294.66	2848.17			0.986891	0.0153716	174	220	210	192	184	190	195	3.88446	0.906375				172	164	176	162	162	167.2
311383	3.60397		3196	3196	2853	3339	2988	2531	3017.17	293.836	2868.33			0.993878	0.0146947	173	230	205	199	180	188	195.833	3.90106	0.922975				177	168	170	169	160	168.8
311983	3.61092		3115	3162	2834	3451	2974	2476	3002	330.35	2853.17			0.988623	0.0243641	172	220	211	188	177	189	192.833	3.8413	0.863214				175	165	168	168	161	167.4
312583	3.61786		3240	3233	2800	3357	2956	2463	3008.17	337.415	2859.33			0.99076	0.0280363	173	227	206	199	179	190	195.667	3.89774	0.919655				182	163	166	164	162	167.4
313183	3.6248		3136	3176	2802	3348	2975	2468	2984.17	313.664	2835.33			0.982444	0.0197326	167	228	216	200	180	187	196.333	3.91102	0.932935				178	168	173	164	154	167.4
313783	3.63175		3226	3214	2833	3342	3044	2478	3022.83	320.318	2874			0.995842	0.0218008	169	230	199	194	184	188	194	3.86454	0.886454				177	164	168	165	153	165.4
314383	3.63869		3214	3167	2797	3348	3022	2608	3026	277.881	2877.17			0.996939	0.0228355	172	232	205	197	176	194	196	3.90438	0.926295				176	169	178	167	162	170.4
314983	3.64564		3128	3241	2849	3314	3022	2505	3009.83	296.914	2861			0.991337	0.0235814	177	225	205	194	189	192	197	3.9243	0.946215				176	166	181	164	163	170
315583	3.65258		3214	3156	2845	3322	2974	2526	3006.17	290.849	2857.33			0.990067	0.0137626	177	225	198	194	180	194	194.667	3.87782	0.899734				181	166	169	166	164	169.2
316183	3.65952		3184	3229	2817	3344	2990	2477	3006.83	319.835	2858			0.990298	0.0228805	174	231	204	198	172	191	195	3.88446	0.906375				187	166	193	167	168	176.2
316783	3.66647		3225	3196	2805	3345	2976	2465	3002	326.456	2853.17			0.988623	0.0228312	167	227	203	194	171	187	191.5	3.81474	0.836653				180	170	190	168	162	174
317383	3.67341		3202	3178	2837	3329	2997	2492	3005.83	305.014	2857			0.989951	0.0157834	175	222	209	197	178	185	194.333	3.87118	0.893094				181	167	172	169	162	170.2
317983	3.68036		3192	3208	2804	3307	3013	2497	3003.5	305.253	2854.67			0.989143	0.0237913	175	230	210	191	181	191	196.333	3.91102	0.932935				176	169	167	166	164	168.4
318583	3.6873		3219	3192	2777	3307	2999	2477	2995.17	316.92	2846.33			0.986255	0.0268751	173	233	210	198	179	187	196.667	3.91766	0.939575				171	166	175	169	165	169.2
319183	3.69425		3132	3141	2801	3296	2993	2501	2977.33	286.527	2828.5			0.980076	0.0171164	174	229	202	197	180	184	194.333	3.87118	0.893094				175	167	171	180	170	172.6
319783	3.70119		3166	3235	2785	3348	2949	2518	3000.17	311.459	2851.33			0.987988	0.0280169	171	228	201	193	177	188	193	3.84462	0.866534				175	171	180	167	161	170.8
320383	3.70813		3112	3165	2850	3335	2967	2441	2978.33	311.528	2829.5			0.980423	0.013366	169	229	196	196	180	186	192.667	3.83798	0.859894				181	169	179	168	155	170.4
320983	3.71508		3172	3127	2840	3351	3024	2515	3004.83	293.317	2856			0.989605	0.0142772	178	223	206	197	175	189	194.667	3.87782	0.899734				175	169	189	168	165	173.2
321583	3.72202		3122	3178	2778	3332	2927	2493	2971.67	304.512	2822.83			0.978113	0.0227403	167	233	201	193	171	193	193	3.84462	0.866534				187	176	176	171	163	174.6
322183	3.72897		3101	3155	2783	3323	2958	2458	2963	307.557	2814.17			0.97511	0.0200477	168	224	202	197	169	184	190.667	3.79814	0.820053				186	178	183	170	160	175.4
322783	3.73591		3106	3138	2773	3313	3019	2460	2968.17	305.175	2819.33			0.9769	0.0237419	176	227	200	193	172	185	192.167	3.82802	0.849934				173	172	173	169	163	170
323383	3.74285		3202	3154	2774	3358	2948	2518	2992.33	309.333	2843.5			0.985274	0.024067	176	227	197	197	178	188	193.833	3.86122	0.883134				178	171	174	169	167	171.8
323983	3.7498		3142	3200	2766	3330	2955	2513	2984.33	303.823	2835.5			0.982502	0.0262686	175	225	201	195	171	187	192.333	3.83134	0.853254				172	167	183	179	165	173.2
324582	3.75674		3059	3173	2767	3320	2959	2505	2963.83	292.902	2815			0.975398	0.0258329	173	228	208	194	185	189	196.167	3.9077	0.929615				182	168	177	169	156	170.4
325182	3.76369		3123	3194	2811	3335	2919	2437	2969.83	322.112	2821			0.977477	0.0211184	171	216	199	198	171	196	191.833	3.82138	0.843293				178	166	172	172	167	171
325782	3.77063		3190	3185	2833	3356	2960	2456	2996.67	323.24	2847.83			0.986775	0.0167448	171	225	205	197	179	187	194	3.86454	0.886454				176	169	174	171	158	169.6
326382	3.77757		3102	3161	2820	3347	2962	2482	2979	302.078	2830.17			0.980654	0.0172026	171	221	212	195	172	193	194	3.86454	0.886454				178	172	188	172	158	173.6
326982	3.78452		3125	3140	2816	3317	2953	2482	2972.17	295.112	2823.33			0.978286	0.013116	169	233	207	197	180	185	195.167	3.88778	0.909695				183	167	171	172	166	171.8
327582	3.79146		3208	3171	2838	3289	2912	2499	2986.17	296.603	2837.33			0.983137	0.018768	168	225	196	188	172	196	190.833	3.80146	0.823373				177	169	199	171	166	176.4
328182	3.79841		3165	3188	2797	3306	2948	2438	2973.67	319.938	2824.83			0.978806	0.0208397	172	224	206	195	178	184	193.167	3.84794	0.869854				186	171	170	174	170	174.2
328782	3.80535		3124	3141	2787	3285	2955	2533	2970.83	274.54	2822			0.977824	0.0168962	173	233	195	195	178	186	193.333	3.85126	0.873174				175	169	175	173	165	171.4
329382	3.81229		3112	3170	2793	3310	2923	2509	2969.5	290.455	2820.67			0.977362	0.0194973	170	224	199	194	172	188	191.167	3.8081	0.830013				179	175	174	187	172	177.4
329982	3.81924		3104	3175	2840	3313	2916	2444	2965.33	307.893	2816.5			0.975918	0.0164049	178	227	215	191	170	198	196.5	3.91434	0.936255				183	175	190	178	158	176.8
330582	3.82618		3161	3196	2779	3351	2933	2687	3017.83	259.588	2869			0.994109	0.0251056	172	222	198	205	170	189	192.667	3.83798	0.859894				185	169	172	176	159	172.2
331182	3.83313		3167	3153	2808	3332	2901	2468	2971.5	311.877	2822.67			0.978055	0.018434	173	231	202	197	176	196	195.833	3.90106	0.922975				182	173	172	174	159	172
331782	3.84007		3082	3156	2799	3335	2932	2440	2957.33	313.365	2808.5			0.973146	0.0193979	170	226	197	197	180	194	194	3.86454	0.886454				181	186	172	173	170	176.4
332382	3.84701		3165	3151	2821	3354	2900	2500	2981.83	305.091	2833			0.981635	0.0180306	173	230	205	191	175	192	194.333	3.87118	0.893094				182	169	177	171	159	171.6
332982	3.85396		3171	3159	2803	3348	2932	2738	3025.17	238.287	2876.33			0.99665	0.0186829	172	229	195	196	171	183	191	3.80478	0.826693				184	171	173	174	159	172.2
333582	3.8609		3203	3124	2776	3294	2923	2494	2969	299.799	2820.17			0.977189	0.0212994	172	227	205	193	171	187	192.5	3.83466	0.856574				187	189	193	189	162	184
334182	3.86785		3141	3208	2785	3319	2903	2424	2963.33	329.924	2814.5			0.975225	0.025779	171	228	210	193	171	180	192.167	3.82802	0.849934				179	171	174	178	171	174.6
334782	3.87479		3151	3212	2797	3345	2917	2427	2974.83	334.484	2826			0.97921	0.0249285	168	223	220	196	172	188	194.5	3.8745	0.896414				188	176	175	177	170	177.2
335382	3.88174		3148	3155	2800	3316	2931	2426	2962.67	319.894	2813.83			0.974994	0.0169263	166	224	199	195	179	187	191.667	3.81806	0.839973				192	183	197	177	164	182.6
335982	3.88868		3135	3178	2783	3342	2925	2464	2971.17	316.826	2822.33			0.977939	0.0224846	173	221	215	193	172	187	193.5	3.85458	0.876494				182	172	173	177	170	174.8
336582	3.89562		3152	3163	2796	3345	2922	2541	2986.5	291.885	2837.67			0.983252	0.0197275	171	221	197	197	177	185	191.333	3.81142	0.833333				181	171	172	185	169	175.6
337182	3.90257		3145	3141	2762	3303	2954	2437	2957	315.389	2808.17			0.973031	0.0210305	167	219	207	193	180	192	193	3.84462	0.866534				193	171	195	177	168	180.8
337782	3.90951		3142	3177	2755	3337	2967	2482	2976.67	313.443	2827.83			0.979845	0.0260413	173	220	199	195	176	187	191.667	3.81806	0.839973				180	173	174	177	172	175.2
338382	3.91646		3132	3162	2778	3313	2927	2445	2959.5	314.463	2810.67			0.973897	0.0203986	170	224	203	194	179	193	193.833	3.86122	0.883134				179	175	175	190	173	178.4
338982	3.9234		3102	3163	2761	3310	2937	2551	2970.67	279.5	2821.83			0.977766	0.0229007	173	222	194	198	176	187	191.667	3.81806	0.839973				176	174	173	177	174	174.8
339582	3.93034		3112	3138	2743	3336	2912	2571	2968.67	281.577	2819.83			0.977073	0.0243291	169	221	212	197	182	187	194.667	3.87782	0.899734				185	173	174	176	165	174.6
340182	3.93729		3144	3160	2780	3345	2937	2451	2969.5	320.484	2820.67			0.977362	0.0211455	171	217	208	192	188	186	193.667	3.8579	0.879814				183	173	176	180	174	177.2
340782	3.94423		3126	3135	2780	3335	2926	2529	2971.83	288.889	2823			0.97817	0.0186431	171	227	199	202	169	197	194.167	3.86786	0.889774				185	175	174	176	173	176.6
341382	3.95118		3167	3130	2832	3322	2931	2657	3006.5	244.48	2857.67			0.990182	0.0113212	168	228	193	191	173	187	190	3.78486	0.806773				193	174	177	180	172	179.2
341982	3.95812		3122	3151	2758	3353	2924	2484	2965.33	311.666	2816.5			0.975918	0.0241267	172	222	199	199	168	185	190.833	3.80146	0.823373				183	175	175	177	171	176.2
342582	3.96506		3153	3163	2723	3351	2986	2409	2964.17	344	2815.33			0.975514	0.0311203	168	221	202	199	171	186	191.167	3.8081	0.830013				180	176	174	180	171	176.2
343181	3.97201		3138	3165	2741	3316	2922	2438	2953.33	323.131	2804.5			0.97176	0.0261043	175	218	205	195	169	192	192.333	3.83134	0.853254				186	175	173	180	173	177.4
343781	3.97895		3097	3102	2741	3305	2937	2454	2939.33	303.289	2790.5			0.966909	0.0207112	166	221	201	192	176	183	189.833	3.78154	0.803453				179	175	184	179	162	175.8
344381	3.9859		3135	3124	2816	3488	2923	2414	2983.33	361.458	2834.5			0.982155	0.0304109	174	226	205	193	178	185	193.5	3.85458	0.876494				175	173	174	180	172	174.8
344981	3.99284		3184	3116	2726	3327	2933	2633	2986.5	271.072	2837.67			0.983252	0.0274989	170	224	198	192	172	187	190.5	3.79482	0.816733				190	177	181	179	177	180.8
345581	3.99978		3148	3123	2718	3304	2908	2389	2931.67	335.482	2782.83			0.964253	0.0263175	167	223	208	192	172	191	192.167	3.82802	0.849934				183	188	183	181	174	181.8
346181	4.00673		3103	3181	2747	3337	2938	2458	2960.67	319.147	2811.83			0.974301	0.0275672	176	213	200	191	173	188	190.167	3.78818	0.810093				186	177	187	185	172	181.4
346781	4.01367		3131	3166	2746	3350	2927	2460	2963.33	322.675	2814.5			0.975225		174	231	194	193	169	191	192	3.8247	0.846614				182	176	194	180	179	182.2
347381	4.02062		3088	3164	2752	3322	2926	2458	2951.67	311.465	2802.83			0.971183		170	223	209	193	171	194	193.333	3.85126	0.873174				175	177	180	183	174	177.8
347981	4.02756		3180	3138	2767	3306	2957	2459	2967.83	312.311	2819			0.976784		168	227	203	199	173	187	192.833	3.8413	0.863214				188	174	190	182	169	180.6
348581	4.0345		3137	3127	2734	3318	2939	2712	2994.5	242.182	2845.67			0.986024		168	224	208	193	175	181	191.5	3.81474	0.836653				183	177	185	188	174	181.4
349181	4.04145		3117	3156	2778	3316	2901	2375	2940.5	336.556	2791.67			0.967313		167	224	200	194	178	185	191.333	3.81142	0.833333				199	190	185	185	178	187.4
349781	4.04839		3141	3164	2751	3302	2910	2403	2945.17	330.591	2796.33			0.96893		181	231	193	189	168	193	192.5	3.83466	0.856574				181	175	194	185	175	182
350381	4.05534		3143	3177	2762	3303	2925	2395	2950.83	333.879	2802			0.970894		169	227	194	191	175	191	191.167	3.8081	0.830013				180	173	192	182	178	181
350981	4.06228		3089	3115	2742	3305	2872	2431	2925.67	312.323	2776.83			0.962174		174	223	198	193	176	189	192.167	3.82802	0.849934				186	181	203	184	173	185.4
351581	4.06923		3142	3176	2805	3342	2895	2428	2964.67	327.673	2815.83			0.975687		177	214	196	195	174	183	189.833	3.78154	0.803453				183	190	199	183	175	186
352181	4.07617		3108	3155	2745	3320	2889	2470	2947.83	309.841	2799			0.969854		169	217	198	190	174	185	188.833	3.76162	0.783533				179	187	180	185	178	181.8
352781	4.08311		3114	3130	2716	3447	2883	2446	2956	351.952	2807.17			0.972684		172	222	198	192	170	186	190	3.78486	0.806773				186	179	184	185	174	181.6
353381	4.09006		3096	3143	2736	3277	2898	2415	2927.5	315.335	2778.67			0.962809		166	217	204	192	176	192	191.167	3.8081	0.830013				192	176	190	186	181	185
353981	4.097		3056	3159	2702	3276	2874	2378	2907.5	330.097	2758.67			0.955879		173	221	196	193	175	186	190.667	3.79814	0.820053				183	178	182	181	178	180.4
354581	4.10395		3160	3135	2716	3306	2843	2391	2925.17	340.601	2776.33			0.962		173	222	204	188	176	185	191.333	3.81142	0.833333				179	176	187	184	175	180.2
355181	4.11089		3098	3159	2721	3312	2912	2422	2937.33	325.065	2788.5			0.966216		166	215	195	184	171	186	186.167	3.7085	0.730412				181	179	186	184	178	181.6
355781	4.11783		3123	3175	2727	3305	2859	2428	2936.17	327.391	2787.33			0.965812		168	227	202	190	174	183	190.667	3.79814	0.820053				184	177	193	184	185	184.6
356381	4.12478		3089	3127	2734	3273	2865	2399	2914.5	317.773	2765.67			0.958304		171	223	194	189	168	185	188.333	3.75166	0.773572				181	183	188	187	177	183.2
356981	4.13172		3115	3175	2730	3319	2869	2541	2958.17	295.247	2809.33			0.973435		175	223	199	192	170	183	190.333	3.7915	0.813413				185	177	181	188	183	182.8
357581	4.13867		3042	3211	2748	3321	2858	2524	2950.67	298.318	2801.83			0.970836		171	218	204	189	180	183	190.833	3.80146	0.823373				182	176	183	184	184	181.8
358181	4.14561		3127	3143	2708	3462	2852	2525	2969.5	339.774	2820.67			0.977362		166	221	199	191	171	187	189.167	3.76826	0.790173				196	179	191	183	173	184.4
358781	4.15255		3113	3176	2756	3308	2855	2465	2945.5	312.273	2796.67			0.969046		173	219	203	191	174	184	190.667	3.79814	0.820053				196	176	180	186	178	183.2
359381	4.1595		3086	3132	2774	3253	2920	2400	2927.5	308.145	2778.67			0.962809		171	221	206	190	174	182	190.667	3.79814	0.820053				187	178	201	190	168	184.8
359981	4.16644		3126	3115	2734	3319	2838	2427	2926.5	323.66	2777.67			0.962462		172	221	212	191	170	184	191.667	3.81806	0.839973				185	176	180	183	175	179.8
360581	4.17339		3085	3119	2716	3297	2921	2416	2925.67	317.615	2776.83			0.962174		168	217	194	191	177	195	190.333	3.7915	0.813413				190	175	177	188	168	179.6
361181	4.18033		3111	3143	2725	3260	2844	2436	2919.83	309.796	2771			0.960152		168	216	200	189	169	183	187.5	3.73506	0.756972				192	178	193	184	165	182.4
361781	4.18727		3147	3155	2714	3306	2817	2691	2971.67	262.762	2822.83			0.978113		174	212	194	190	177	188	189.167	3.76826	0.790173				188	178	184	185	171	181.2
362380	4.19422		3139	3164	2721	3311	2832	2441	2934.67	327.375	2785.83			0.965292		170	212	189	195	168	192	187.667	3.73838	0.760292				183	181	177	189	172	180.4
362980	4.20116		3119	3127	2712	3288	2801	2373	2903.33	338.479	2754.5			0.954435		172	213	193	189	171	189	187.833	3.7417	0.763612				186	178	181	185	184	182.8
363580	4.20811		3073	3083	2700	3292	2836	2399	2897.17	320.041	2748.33			0.952298		169	217	201	190	173	187	189.5	3.7749	0.796813				184	182	190	186	180	184.4
364180	4.21505		3101	3101	2713	3278	2841	2395	2904.83	321.565	2756			0.954955		172	219	190	189	169	182	186.833	3.72178	0.743692				196	186	197	200	175	190.8
364780	4.22199		3092	3138	2707	3321	2872	2357	2914.5	347.094	2765.67			0.958304		167	216	195	187	173	194	188.667	3.7583	0.780212				201	179	180	187	180	185.4
365380	4.22894		3071	3127	2697	3313	2828	2394	2905	332.752	2756.17			0.955013		169	215	208	192	171	183	189.667	3.77822	0.800133				184	177	178	193	183	183
365980	4.23588		3139	3115	2698	3301	2782	2398	2905.5	337.845	2756.67			0.955186		172	216	202	187	174	191	190.333	3.7915	0.813413				183	180	187	185	181	183.2
366580	4.24283		3090	3125	2708	3432	2837	2398	2931.67	362.373	2782.83			0.964253		169	218	199	190	174	186	189.333	3.77158	0.793493				185	177	194	187	170	182.6
367180	4.24977		3147	3142	2732	3337	2855	2491	2950.67	313.901	2801.83			0.970836		171	210	194	188	172	183	186.333	3.71182	0.733732				181	181	182	190	171	181
367780	4.25672		3130	3094	2695	3276	2825	2361	2896.83	337.646	2748			0.952183		170	213	202	191	177	185	189.667	3.77822	0.800133				184	178	180	192	184	183.6
368380	4.26366		3095	3131	2674	3231	2838	2382	2891.83	323.664	2743			0.95045		167	221	191	190	178	184	188.5	3.75498	0.776892				183	180	192	187	172	182.8
368980	4.2706		3028	3150	2681	3326	2855	2396	2906	335.901	2757.17			0.955359		169	217	201	186	179	184	189.333	3.77158	0.793493				183	183	184	189	180	183.8
369579	4.27753		3073	3135	2684	3268	2808	2394	2893.67	326.035	2744.83			0.951086		168	212	196	188	184	183	188.5	3.75498	0.776892				189	176	190	188	188	186.2
370180	4.28449		3106	3149	2724	3301	2798	2546	2937.33	291.057	2788.5			0.966216		169	218	195	190	177	182	188.5	3.75498	0.776892				189	181	186	186	181	184.6
370780	4.29144		3089	3124	2700	3363	2835	2386	2916.17	348.459	2767.33			0.958882		168	220	203	190	168	182	188.5	3.75498	0.776892				191	190	190	193	184	189.6
371380	4.29838		3081	3180	2711	3291	2797	2381	2906.83	340.427	2758			0.955648		164	207	193	188	174	180	184.333	3.67198	0.693891				193	180	188	199	182	188.4
371980	4.30532		3115	3144	2735	3275	2759	2405	2905.5	328.127	2756.67			0.955186		171	210	195	190	179	184	188.167	3.74834	0.770252				198	190	196	186	182	190.4
372580	4.31227		3066	3151	2718	3332	2827	2368	2910.33	345.837	2761.5			0.956861		171	213	199	188	170	187	188	3.74502	0.766932				192	181	184	186	182	185
373180	4.31921		3097	3148	2691	3257	2846	2362	2900.17	335.798	2751.33			0.953338		169	216	210	190	171	180	189.333	3.77158	0.793493				185	177	203	189	184	187.6
373780	4.32616		3092	3119	2697	3287	2763	2464	2903.67	311.316	2754.83			0.954551		167	216	195	186	177	187	188	3.74502	0.766932				184	177	195	190	171	183.4
374380	4.3331		3081	3110	2718	3401	2741	2445	2916	344.022	2767.17			0.958824		173	219	192	189	177	183	188.833	3.76162	0.783533				188	180	180	187	170	181
374980	4.34004		3109	3130	2695	3282	2773	2387	2896	335.777	2747.17			0.951894		169	217	196	193	171	182	188	3.74502	0.766932				183	182	194	191	178	185.6
375580	4.34699		3043	3143	2687	3268	2749	2390	2880	328.874	2731.17			0.94635		169	213	192	199	168	181	187	3.7251	0.747012				182	183	180	187	172	180.8
376180	4.35393		3061	3105	2708	3281	2733	2320	2868	348.745	2719.17			0.942192		168	215	195	185	175	191	188.167	3.74834	0.770252				190	179	178	190	184	184.2
376780	4.36088		3116	3116	2692	3305	2765	2404	2899.67	336.108	2750.83			0.953165		169	202	192	186	179	182	185	3.68526	0.707171				187	178	180	194	189	185.6
377380	4.36782		3115	3132	2683	3298	2720	2335	2880.5	361.908	2731.67			0.946523		166	215	204	190	172	182	188.167	3.74834	0.770252				183	190	185	189	181	185.6
377980	4.37476		3086	3142	2657	3293	2796	2331	2884.17	357.696	2735.33			0.947794		171	215	203	190	172	183	189	3.76494	0.786853				189	179	181	190	187	185.2
378580	4.38171		3017	3111	2672	3282	2742	2382	2867.67	329.586	2718.83			0.942077		164	215	196	184	171	182	185.333	3.6919	0.713811				184	192	194	187	185	188.4
379180	4.38865		3102	3075	2656	3302	2751	2385	2878.5	339.771	2729.67			0.94583		163	215	196	196	188	184	190.333	3.7915	0.813413				202	179	197	190	173	188.2
379780	4.3956		3075	3107	2704	3295	2755	2352	2881.33	342.682	2732.5			0.946812		170	214	193	188	173	191	188.167	3.74834	0.770252				192	178	187	192	182	186.2
380380	4.40254		3015	3128	2704	3288	2741	2382	2876.33	329.974	2727.5			0.94508		166	215	190	189	169	182	185.167	3.68858	0.710491				185	179	198	191	186	187.8
380979	4.40948		3095	3118	2717	3274	2742	2369	2885.83	336.046	2737			0.948371		168	211	192	191	170	185	186.167	3.7085	0.730412				183	182	181	190	186	184.4
381579	4.41643		3100	3104	2646	3286	2721	2342	2866.5	355.471	2717.67			0.941672		164	211	191	184	169	188	184.5	3.6753	0.697211				182	179	196	192	181	186
382179	4.42337		3084	3107	2676	3280	2750	2349	2874.33	344.508	2725.5			0.944387		171	218	193	191	169	189	188.5	3.75498	0.776892				189	179	179	190	187	184.8
382779	4.43032		3083	3134	2679	3288	2745	2330	2876.5	355.877	2727.67			0.945137		163	219	189	189	167	184	185.167	3.68858	0.710491				187	180	196	189	190	188.4
383379	4.43726		3068	3099	2657	3298	2726	2394	2873.67	336.877	2724.83			0.944156		163	215	193	186	168	197	187	3.7251	0.747012				188	179	180	191	174	182.4
383979	4.4442		3085	3141	2666	3255	2743	2467	2892.83	311.422	2744			0.950797		165	218	190	185	181	182	186.833	3.72178	0.743692				198	180	181	190	172	184.2
384579	4.45115		3094	3157	2675	3322	2737	2367	2892	358.516	2743.17			0.950508		163	214	188	188	165	183	183.5	3.65538	0.677291				196	182	193	189	175	187
385179	4.45809		3068	3118	2689	3305	2724	2320	2870.67	359.585	2721.83			0.943116		168	214	191	187	172	183	185.833	3.70186	0.723772				184	180	195	191	174	184.8
385779	4.46504		3032	3073	2660	3279	2854	2321	2869.83	340.732	2721			0.942827		169	219	189	190	172	184	187.167	3.72842	0.750332				191	178	200	191	177	187.4
386379	4.47198		3072	3158	2660	3265	2758	2390	2883.83	336.354	2735			0.947678		166	223	196	190	178	185	189.667	3.77822	0.800133				191	181	181	190	172	183
386979	4.47893		3117	3096	2676	3290	2740	2395	2885.67	336.801	2736.83			0.948314		169	222	193	185	169	190	188	3.74502	0.766932				185	184	183	191	187	186
387579	4.48587		3103	3161	2663	3297	2745	2424	2898.83	338.733	2750			0.952876		168	214	201	190	169	184	187.667	3.73838	0.760292				190	181	191	193	178	186.6
388179	4.49281		3007	3109	2606	3321	2781	2367	2865.17	349.221	2716.33			0.94121		167	211	188	190	176	182	185.667	3.69854	0.720452				190	179	197	188	176	186
388779	4.49976		3086	3139	2662	3327	2748	2335	2882.83	366.402	2734			0.947332		165	218	199	188	164	182	186	3.70518	0.727092				184	180	189	194	178	185
389379	4.5067		3099	3103	2659	3288	2746	2438	2888.83	324.298	2740			0.949411		169	209	197	187	170	183	185.833	3.70186	0.723772				185	181	199	204	178	189.4
389979	4.51365		3120	3107	2642	3314	2750	2390	2887.17	349.52	2738.33			0.948833		166	214	203	187	176	194	190	3.78486	0.806773				191	181	189	190	187	187.6
390579	4.52059		3100	3147	2633	3260	2779	2326	2874.17	358.332	2725.33			0.944329		167	212	193	192	174	183	186.833	3.72178	0.743692				183	180	197	203	177	188
391179	4.52753		3095	3103	2632	3395	2749	2324	2883	387.021	2734.17			0.94739		168	217	189	192	177	186	188.167	3.74834	0.770252				186	181	190	197	184	187.6
391779	4.53448		3032	3093	2636	3263	2746	2350	2853.33	337.428	2704.5			0.93711		166	208	194	189	175	187	186.5	3.71514	0.737052				185	183	184	189	178	183.8
392379	4.54142		3098	3111	2628	3266	2732	2336	2861.83	354.752	2713			0.940055		164	220	197	189	165	184	186.5	3.71514	0.737052				186	185	181	189	187	185.6
392979	4.54837		3100	3100	2640	3274	2736	2362	2868.67	345.811	2719.83			0.942423		162	216	189	191	166	188	185.333	3.6919	0.713811				185	182	188	190	187	186.4
393579	4.55531		3051	3095	2661	3292	2733	2419	2875.17	324.703	2726.33			0.944675		164	213	192	189	168	187	185.5	3.69522	0.717131				191	181	195	191	194	190.4
394179	4.56225		3074	3074	2615	3299	2766	2341	2861.5	352.852	2712.67			0.93994		167	210	189	186	187	180	186.5	3.71514	0.737052				184	180	201	198	179	188.4
394779	4.5692		3030	3077	2640	3467	2760	2441	2902.5	365.393	2753.67			0.954146		162	212	200	186	166	183	184.833	3.68194	0.703851				186	180	199	201	180	189.2
395379	4.57614		3076	3116	2630	3263	2768	2337	2865	349.097	2716.17			0.941153		167	205	195	191	165	185	184.667	3.67862	0.700531				188	182	194	192	182	187.6
395979	4.58309		3050	3073	2638	3313	2714	2336	2854	355.426	2705.17			0.937341		165	212	203	189	167	191	187.833	3.7417	0.763612				189	179	181	191	185	185
396579	4.59003		3012	3122	2627	3283	2741	2453	2873	317.415	2724.17			0.943925		164	212	194	184	169	181	184	3.66534	0.687251				184	181	193	191	178	185.4
397179	4.59697		3015	3117	2621	3269	2726	2499	2874.5	303.806	2725.67			0.944444		162	214	200	188	168	183	185.833	3.70186	0.723772				185	183	182	194	188	186.4
397779	4.60392		3064	3069	2641	3244	2733	2334	2847.5	338.403	2698.67			0.935089		166	210	192	188	173	178	184.5	3.6753	0.697211				184	182	187	191	189	186.6
398379	4.61086		3041	3081	2626	3281	2704	2329	2843.67	351.652	2694.83			0.933761		170	203	200	189	172	179	185.5	3.69522	0.717131				187	180	195	194	189	189
398979	4.61781		3040	3115	2606	3254	2714	2320	2841.5	354.412	2692.67			0.93301		165	211	195	184	166	182	183.833	3.66202	0.683931				191	195	179	190	184	187.8
399578	4.62475		3099	3089	2609	3279	2742	2472	2881.67	319.304	2732.83			0.946928		168	208	196	187	172	183	185.667	3.69854	0.720452				190	184	181	189	192	187.2
400178	4.63169		3059	3081	2608	3267	2712	2381	2851.33	337.191	2702.5			0.936417		163	211	207	190	174	184	188.167	3.74834	0.770252				195	179	196	196	190	191.2
400778	4.63864		3042	3085	2603	3265	2715	2326	2839.33	351.409	2690.5			0.932259		168	214	205	184	176	184	188.5	3.75498	0.776892				189	183	180	189	192	186.6
401378	4.64558		3051	3096	2590	3276	2712	2533	2876.33	305.079	2727.5			0.94508		160	209	191	186	166	187	183.167	3.64874	0.670651				190	191	197	190	189	191.4
401978	4.65253		3048	3118	2652	3265	2729	2361	2862.17	339.214	2713.33			0.940171		161	212	198	194	172	186	187.167	3.72842	0.750332				183	188	181	199	190	188.2
402578	4.65947		3047	3092	2593	3223	2726	2329	2835	342.934	2686.17			0.930758		170	212	196	185	173	184	186.667	3.71846	0.740372				187	197	179	192	179	186.8
403178	4.66642		3026	3053	2581	3254	2712	2308	2822.33	350.992	2673.5			0.926369		180	220	204	191	174	181	191.667	3.81806	0.839973				185	179	194	192	181	186.2
403778	4.67336		3054	3043	2560	3258	2706	2593	2869	287.767	2720.17			0.942539		162	216	194	190	171	182	185.833	3.70186	0.723772				183	195	196	189	190	190.6
404378	4.6803		3067	3067	2571	3250	2707	2350	2835.33	346.75	2686.5			0.930873		167	215	193	186	169	180	185	3.68526	0.707171				198	181	183	190	191	188.6
404978	4.68725		3030	3042	2580	3246	2674	2308	2813.33	350.9	2664.5			0.92325		168	212	196	184	177	187	187.333	3.73174	0.753652				188	181	181	197	179	185.2
405578	4.69419		3020	3074	2579	3228	2698	2285	2814	354.952	2665.17			0.923481		162	213	195	188	170	184	185.333	3.6919	0.713811				185	180	182	190	178	183
406178	4.70114		3038	3073	2570	3250	2757	2341	2838.17	343.617	2689.33			0.931855		167	208	194	188	169	178	184	3.66534	0.687251				195	190	204	193	191	194.6
406778	4.70808		3096	3047	2614	3236	2724	2447	2860.67	310.361	2711.83			0.939651		171	209	191	180	182	186	186.5	3.71514	0.737052				196	182	196	190	189	190.6
407378	4.71502		3070	3068	2557	3244	2674	2285	2816.33	368.893	2667.5			0.92429		163	219	200	188	183	183	189.333	3.77158	0.793493				188	181	198	188	188	188.6
407978	4.72197		2985	3072	2571	3265	2665	2324	2813.67	352.294	2664.83			0.923366		162	205	198	183	171	177	182.667	3.63878	0.660691				184	184	198	191	192	189.8
408578	4.72891		3051	3055	2580	3241	2661	2517	2850.83	301.6	2702			0.936244		162	211	202	190	170	186	186.833	3.72178	0.743692				186	182	182	201	192	188.6
409178	4.73586		3022	3053	2578	3262	2685	2316	2819.33	352.494	2670.5			0.925329		165	212	188	194	174	180	185.5	3.69522	0.717131				184	194	181	189	195	188.6
409778	4.7428		3026	3099	2546	3242	2650	2398	2826.83	340.629	2678			0.927928		163	214	190	186	168	187	184.667	3.67862	0.700531				184	184	190	195	191	188.8
410378	4.74974		3026	3069	2563	3266	2695	2306	2820.83	360.338	2672			0.925849		167	208	198	185	165	188	185.167	3.68858	0.710491				195	181	183	190	182	186.2
410978	4.75669		3058	3049	2582	3264	2621	2309	2813.83	364.241	2665			0.923423		163	215	204	184	168	184	186.333	3.71182	0.733732				188	181	182	189	192	186.4
411578	4.76363		3038	3037	2553	3309	2646	2351	2822.33	362.002	2673.5			0.926369		167	213	197	180	172	179	184.667	3.67862	0.700531				185	184	183	189	189	186
412178	4.77058		3027	3118	2557	3274	2655	2400	2838.5	348.858	2689.67			0.93197		167	211	198	179	182	185	187	3.7251	0.747012				183	185	199	199	180	189.2
412778	4.77752		3021	3027	2579	3238	2697	2304	2811	345.53	2662.17			0.922442		168	209	192	185	165	180	183.167	3.64874	0.670651				185	187	191	191	194	189.6
413378	4.78446		3032	3061	2574	3214	2704	2305	2815	345.632	2666.17			0.923828		165	211	198	191	168	180	185.5	3.69522	0.717131				188	181	184	192	180	185
413978	4.79141		3043	3074	2593	3237	2633	2278	2809.67	365.446	2660.83			0.92198		162	214	206	186	180	183	188.5	3.75498	0.776892				183	183	183	188	190	185.4
414578	4.79835		3053	3056	2597	3175	2640	2308	2804.83	340.265	2656			0.920305		175	208	189	179	166	185	183.667	3.6587	0.680611				182	180	202	193	185	188.4
415178	4.8053		3033	3109	2575	3251	2687	2344	2833.17	351.54	2684.33			0.930122		162	211	189	189	174	182	184.5	3.6753	0.697211				195	183	198	191	182	189.8
415778	4.81224		3011	3030	2587	3219	2664	2342	2808.83	330.497	2660			0.921691		165	210	199	195	166	187	187	3.7251	0.747012				179	181	194	191	180	185
416378	4.81918		3043	3087	2577	3213	2666	2361	2824.5	337.281	2675.67			0.927119		162	207	186	187	168	181	181.833	3.62218	0.64409				203	184	180	191	184	188.4
416978	4.82613		2974	3058	2583	3225	2622	2316	2796.33	343.632	2647.5			0.91736		167	208	197	184	182	190	188	3.74502	0.766932				185	179	182	188	184	183.6
417578	4.83307		3027	3034	2557	3222	2676	2315	2805.17	344.633	2656.33			0.92042		168	209	196	183	170	182	184.667	3.67862	0.700531				190	182	202	191	195	192
418177	4.84002		3006	3033	2610	3246	2617	2343	2809.17	338.696	2660.33			0.921806		164	206	185	187	169	181	182	3.6255	0.64741				186	188	181	190	194	187.8
418777	4.84696		3024	3145	2581	3232	2633	2302	2819.5	368.075	2670.67			0.925387		162	213	192	186	165	179	182.833	3.6421	0.664011				188	190	193	200	194	193
419377	4.85391		3038	3064	2565	3254	2591	2356	2811.33	354.324	2662.5			0.922557		169	209	202	190	167	189	187.667	3.73838	0.760292				194	190	197	188	194	192.6
419977	4.86085		2986	3094	2536	3229	2609	2279	2788.83	369.308	2640			0.914761		167	210	191	186	165	181	183.333	3.65206	0.673971				188	191	198	189	181	189.4
420577	4.86779		3006	3040	2590	3236	2574	2311	2792.83	353.305	2644			0.916147		167	210	185	185	166	183	182.667	3.63878	0.660691				189	184	192	190	197	190.4
421177	4.87474		3022	3077	2568	3200	2603	2303	2795.5	353.704	2646.67			0.917071		165	213	198	189	167	180	185.333	3.6919	0.713811				186	178	184	189	185	184.4
421777	4.88168		3027	3038	2611	3224	2606	2267	2795.5	359.242	2646.67			0.917071		166	215	185	189	164	181	183.333	3.65206	0.673971				191	186	201	188	183	189.8
422377	4.88863		2991	3060	2576	3205	2614	2393	2806.5	321.954	2657.67			0.920882		164	209	197	189	164	185	184.667	3.67862	0.700531				183	194	184	189	182	186.4
422977	4.89557		2990	3041	2566	3198	2616	2291	2783.67	346.028	2634.83			0.912971		163	212	187	184	176	179	183.5	3.65538	0.677291				187	191	181	188	182	185.8
423577	4.90251		2996	3041	2538	3244	2703	2333	2809.17	343.299	2660.33			0.921806		166	203	188	187	170	181	182.5	3.63546	0.657371				185	188	188	187	184	186.4
424177	4.90946		3026	3056	2573	3208	2624	2287	2795.67	354.581	2646.83			0.917129		164	212	200	183	167	182	184.667	3.67862	0.700531				189	183	182	189	182	185
424777	4.9164		3013	3060	2565	3235	2597	2312	2797	356.852	2648.17			0.917591		163	214	189	186	169	185	184.333	3.67198	0.693891				185	182	204	187	197	191
425377	4.92335		2997	3064	2540	3188	2563	2352	2784	341.17	2635.17			0.913086		166	204	186	186	169	191	183.667	3.6587	0.680611				185	186	182	189	195	187.4
425977	4.93029		2997	3065	2545	3318	2580	2265	2795	394.172	2646.17			0.916898		168	209	185	184	168	180	182.333	3.63214	0.65405				186	195	182	188	196	189.4
426577	4.93723		3009	3025	2553	3209	2592	2271	2776.5	358.438	2627.67			0.910487		166	211	188	182	166	188	183.5	3.65538	0.677291				195	183	181	189	198	189.2
427177	4.94418		3071	3034	2559	3190	2599	2307	2793.33	352.579	2644.5			0.91632		164	206	194	188	170	182	184	3.66534	0.687251				188	178	183	198	193	188
427777	4.95112		3051	3046	2553	3207	2587	2479	2820.5	314.98	2671.67			0.925733		163	208	185	183	173	182	182.333	3.63214	0.65405				188	180	181	189	185	184.6
428377	4.95807		3038	3043	2546	3192	2564	2250	2772.17	370.789	2623.33			0.908986		164	213	196	184	172	189	186.333	3.71182	0.733732				182	184	184	187	191	185.6
428977	4.96501		3021	3029	2546	3231	2575	2274	2779.33	367.776	2630.5			0.911469		162	206	188	187	170	189	183.667	3.6587	0.680611				197	188	197	187	193	192.4
429577	4.97195		3019	3088	2563	3188	2612	2271	2790.17	361.171	2641.33			0.915223		166	215	195	186	167	176	184.167	3.66866	0.690571				190	189	193	188	198	191.6
430177	4.9789		3048	3067	2525	3203	2591	2501	2822.5	316.503	2673.67			0.926426		167	206	190	183	167	186	183.167	3.64874	0.670651				184	182	180	188	183	183.4
430777	4.98584		3005	3061	2554	3160	2620	2269	2778.17	349.789	2629.33			0.911065		165	201	196	187	172	181	183.667	3.6587	0.680611				187	185	198	188	182	188
431377	4.99279		2996	3164	2501	3211	2594	2231	2782.83	398.413	2634			0.912682		168	204	192	186	166	182	183	3.64542	0.667331				184	182	189	186	184	185
431977	4.99973		2947	3068	2521	3186	2572	2364	2776.33	334.362	2627.5			0.91043		162	206	191	192	175	181	184.5	3.6753	0.697211				184	180	186	189	183	184.4
432577	5.00667		2948	3066	2569	3181	2591	2285	2773.33	345.202	2624.5			0.90939		160	210	209	178	171	192	186.667	3.71846	0.740372				190	181	186	188	193	187.6
433177	5.01362		2971	3037	2512	3181	2566	2269	2756	357.384	2607.17			0.903384		166	208	193	182	164	181	182.333	3.63214	0.65405				195	180	181	186	194	187.2
433777	5.02056		2973	3118	2513	3214	2625	2303	2791	363.859	2642.17			0.915512		166	201	188	187	171	182	182.5	3.63546	0.657371				191	180	192	185	199	189.4
434377	5.02751		2958	2999	2504	3190	2566	2422	2773.17	315.468	2624.33			0.909332		162	205	190	187	165	178	181.167	3.6089	0.63081				186	183	194	189	186	187.6
434977	5.03445		3031	3014	2535	3171	2601	2351	2783.83	330.653	2635			0.913028		161	204	185	185	172	180	181.167	3.6089	0.63081				184	182	204	187	184	188.2
435577	5.0414		3042	3042	2532	3201	2538	2219	2762.33	386.638	2613.5			0.905579		166	208	195	189	169	180	184.5	3.6753	0.697211				185	184	196	191	194	190
436177	5.04834		2977	3028	2527	3217	2599	2251	2766.5	365.185	2617.67			0.907022		160	204	199	187	173	184	184.5	3.6753	0.697211				185	182	181	185	181	182.8
436776	5.05528		2939	3004	2514	3228	2511	2263	2743.17	368.355	2594.33			0.898937		168	215	197	186	167	176	184.833	3.68194	0.703851				190	182	183	191	185	186.2
437376	5.06223		2995	3049	2502	3202	2535	2326	2768.17	357.563	2619.33			0.9076		161	198	187	177	169	177	178.167	3.54914	0.571049				191	184	195	185	186	188.2
437976	5.06917		2990	3016	2494	3215	2576	2353	2774	344.832	2625.17			0.909621		166	199	198	186	166	181	182.667	3.63878	0.660691				189	191	179	191	186	187.2
438576	5.07612		2970	3017	2500	3203	2561	2289	2756.67	356.475	2607.83			0.903615		166	210	187	183	167	186	183.167	3.64874	0.670651				188	180	180	188	185	184.2
439176	5.08306		2970	3063	2542	3209	2519	2287	2765	365.156	2616.17			0.906503		166	211	190	186	170	179	183.667	3.6587	0.680611				187	187	188	186	187	187
439776	5.09		2960	3054	2543	3224	2508	2261	2758.33	374.516	2609.5			0.904193		165	208	184	181	173	181	182	3.6255	0.64741				183	185	187	188	197	188
440376	5.09695		3009	3099	2551	3221	2568	2234	2780.33	385.794	2631.5			0.911816		162	211	192	181	170	183	183.167	3.64874	0.670651				185	183	182	186	194	186
440976	5.10389		2979	3062	2522	3220	2522	2238	2757.17	383.794	2608.33			0.903788		171	204	189	178	175	182	183.167	3.64874	0.670651				186	182	194	186	198	189.2
441576	5.11084		3017	2986	2548	3135	2515	2246	2741.17	353.493	2592.33			0.898244		163	208	199	184	170	181	184.167	3.66866	0.690571				185	180	183	184	199	186.2
442176	5.11778		2959	3038	2537	3194	2571	2242	2756.83	363.03	2608			0.903673		164	206	203	182	167	180	183.667	3.6587	0.680611				180	182	182	187	191	184.4
442776	5.12472		2944	3032	2497	3204	2521	2239	2739.5	374.215	2590.67			0.897667		159	209	191	188	165	182	182.333	3.63214	0.65405				187	181	184	187	199	187.6
443376	5.13167		2943	3034	2527	3193	2545	2237	2746.5	365.788	2597.67			0.900092		163	207	196	188	182	187	187.167	3.72842	0.750332				181	180	184	186	183	182.8
443976	5.13861		2942	3015	2519	3168	2543	2316	2750.5	336.564	2601.67			0.901478		164	206	191	180	169	180	181.667	3.61886	0.64077				186	180	204	186	185	188.2
444576	5.14556		2948	3065	2513	3213	2515	2284	2756.33	369.082	2607.5			0.9035		163	202	195	181	163	180	180.667	3.59894	0.62085				189	180	192	186	197	188.8
445176	5.1525		2920	3068	2545	3175	2527	2313	2758	344.38	2609.17			0.904077		163	204	185	188	168	180	181.333	3.61222	0.63413				194	181	182	186	193	187.2
445776	5.15944		2900	3055	2492	3210	2523	2213	2732.17	382.539	2583.33			0.895126		165	201	191	183	170	180	181.667	3.61886	0.64077				184	182	189	186	190	186.2
446376	5.16639		2993	3024	2506	3156	2558	2261	2749.67	356.225	2600.83			0.90119		162	204	184	185	170	179	180.667	3.59894	0.62085				190	182	183	185	196	187.2
446976	5.17333		2957	3064	2501	3185	2570	2232	2751.5	372.393	2602.67			0.901825		162	204	186	180	169	177	179.667	3.57902	0.60093				181	180	184	194	193	186.4
447576	5.18028		2966	3059	2502	3158	2562	2288	2755.83	351.764	2607			0.903326		166	208	191	178	169	181	182.167	3.62882	0.65073				187	182	183	185	193	186
448176	5.18722		2950	3016	2509	3180	2516	2235	2734.33	366.673	2585.5			0.895877		165	208	190	181	164	180	181.333	3.61222	0.63413				184	179	180	197	202	188.4
448776	5.19416		2995	3039	2515	3180	2507	2273	2751.5	366.124	2602.67			0.901825		168	203	187	184	172	180	182.333	3.63214	0.65405				193	183	181	184	184	185
449376	5.20111		2971	3052	2474	3180	2527	2228	2738.67	380.148	2589.83			0.897378		165	211	191	183	173	179	183.667	3.6587	0.680611				189	189	198	187	199	192.4
449976	5.20805		2930	3070	2488	3190	2514	2202	2732.33	387.601	2583.5			0.895184		166	205	185	187	167	179	181.5	3.61554	0.63745				193	183	183	184	187	186
450576	5.215		2924	3042	2501	3182	2530	2280	2743.17	355.861	2594.33			0.898937		162	208	190	182	166	184	182	3.6255	0.64741				189	184	195	184	187	187.8
451176	5.22194		2942	3044	2503	3162	2549	2296	2749.33	346.574	2600.5			0.901074		162	206	183	182	170	179	180.333	3.5923	0.61421				184	192	179	184	185	184.8
451776	5.22889		2939	3051	2462	3184	2481	2253	2728.33	377.935	2579.5			0.893798		164	206	190	181	170	178	181.5	3.61554	0.63745				188	180	184	188	186	185.2
452376	5.23583		2937	2996	2474	3200	2507	2267	2730.17	364.455	2581.33			0.894433		162	207	184	180	171	179	180.5	3.59562	0.61753				178	179	192	184	188	184.2
452976	5.24277		2940	3029	2475	3154	2522	2237	2726.17	364.562	2577.33			0.893047		163	202	198	186	169	182	183.333	3.65206	0.673971				179	192	180	183	188	184.4
453576	5.24972		2869	3052	2540	3158	2514	2271	2734	346.274	2585.17			0.895761		166	202	189	180	168	178	180.5	3.59562	0.61753				181	181	183	183	187	183
454176	5.25666		2957	3016	2496	3162	2515	2240	2731	363.6	2582.17			0.894722		162	209	185	186	166	182	181.667	3.61886	0.64077				182	181	179	186	185	182.6
454776	5.26361		3010	3049	2537	3164	2531	2253	2757.33	365.626	2608.5			0.903846		168	199	201	183	167	178	182.667	3.63878	0.660691				185	186	181	187	188	185.4
455375	5.27055		2944	3025	2514	3148	2521	2216	2728	363.883	2579.17			0.893682		163	205	197	181	174	180	183.333	3.65206	0.673971				187	179	182	195	203	189.2
455975	5.27749		2948	3043	2467	3168	2470	2224	2720	381.98	2571.17			0.89091		164	196	187	180	171	178	179.333	3.57238	0.59429				186	183	179	189	201	187.6
456575	5.28444		2911	3003	2474	3160	2500	2269	2719.5	352.841	2570.67			0.890737		165	210	185	180	170	186	182.667	3.63878	0.660691				186	179	194	185	182	185.2
457175	5.29138		2948	3022	2502	3172	2542	2239	2737.5	362.277	2588.67			0.896974		161	204	193	177	176	180	181.833	3.62218	0.64409				179	182	201	181	185	185.6
457775	5.29833		2975	2994	2477	3207	2522	2234	2734.83	376.935	2586			0.89605		162	199	195	179	169	181	180.833	3.60226	0.62417				181	187	185	182	184	183.8
458375	5.30527		2916	3003	2515	3191	2553	2197	2729.17	369.671	2580.33			0.894086		161	207	187	183	164	179	180.167	3.58898	0.61089				194	180	180	184	192	186
458975	5.31221		2939	2999	2513	3157	2504	2571	2780.5	285.137	2631.67			0.911873		160	199	182	183	165	177	177.667	3.53918	0.561089				180	192	178	194	204	189.6
459575	5.31916		2928	3057	2544	3235	2540	2214	2753	383.389	2604.17			0.902345		164	210	183	184	164	174	179.833	3.58234	0.60425				187	177	191	184	195	186.8
460175	5.3261		2925	3021	2514	3196	2548	2225	2738.17	367.224	2589.33			0.897205		167	215	197	181	172	176	184.667	3.67862	0.700531				188	178	178	185	197	185.2
460775	5.33305		2924	3015	2482	3188	2557	2434	2766.67	316.104	2617.83			0.90708		164	204	191	174	173	176	180.333	3.5923	0.61421				184	179	180	192	199	186.8
461375	5.33999		2933	3033	2502	3198	2504	2201	2728.5	383.387	2579.67			0.893855		168	201	182	175	162	179	177.833	3.5425	0.564409				181	179	182	183	192	183.4
461975	5.34693		2943	2976	2470	3147	2504	2242	2713.67	356.369	2564.83			0.888716		158	205	193	178	164	176	179	3.56574	0.587649				184	176	189	184	184	183.4
462575	5.35388		2939	3037	2473	3191	2494	2464	2766.33	327.118	2617.5			0.906965		165	207	184	180	171	176	180.5	3.59562	0.61753				201	181	202	189	202	195
463175	5.36082		2939	3042	2481	3168	2491	2233	2725.67	373.868	2576.83			0.892874		161	200	193	182	168	183	181.167	3.6089	0.63081				181	181	183	182	198	185
463775	5.36777		2920	3014	2474	3186	2488	2264	2724.33	364.899	2575.5			0.892412		160	206	195	182	170	180	182.167	3.62882	0.65073				185	189	181	186	186	185.4
464375	5.37471		2919	2975	2459	3131	2531	2225	2706.67	352.519	2557.83			0.88629		161	205	188	181	170	176	180.167	3.58898	0.61089				186	180	178	183	198	185
464975	5.38165		2949	3016	2455	3154	2491	2206	2711.83	378.12	2563			0.88808		159	200	198	183	164	179	180.5	3.59562	0.61753				183	178	180	184	199	184.8
465575	5.3886		2916	2991	2444	3172	2489	2178	2698.33	383.835	2549.5			0.883403		162	204	197	185	170	176	182.333	3.63214	0.65405				183	178	179	190	184	182.8
466175	5.39554		2913	3000	2488	3151	2489	2357	2733	328.436	2584.17			0.895415		169	207	183	180	168	182	181.5	3.61554	0.63745				180	180	179	182	192	182.6
466775	5.40249		2966	2969	2476	3165	2545	2215	2722.67	364.88	2573.83			0.891834		165	202	190	179	168	175	179.833	3.58234	0.60425				184	190	179	183	185	184.2
467375	5.40943		2929	3006	2475	3172	2507	2413	2750.33	323.698	2601.5			0.901421		159	204	180	181	167	183	179	3.56574	0.587649				178	179	206	182	184	185.8
467975	5.41638		2905	2975	2470	3151	2488	2253	2707	351.685	2558.17			0.886406		166	200	200	192	163	175	182.667	3.63878	0.660691				179	178	181	183	200	184.2
468575	5.42332		2888	3018	2441	3149	2486	2262	2707.33	358.46	2558.5			0.886521		161	200	183	182	165	176	177.833	3.5425	0.564409				182	178	180	181	185	181.2
469175	5.43026		2942	2960	2467	3126	2506	2281	2713.67	338.823	2564.83			0.888716		162	206	185	183	166	179	180.167	3.58898	0.61089				178	185	180	183	185	182.2
469775	5.43721		2936	3003	2458	3126	2490	2221	2705.67	363.564	2556.83			0.885944		164	200	186	178	170	179	179.5	3.5757	0.59761				182	182	189	180	183	183.2
470375	5.44415		2913	2999	2498	3151	2496	2279	2722.67	344.891	2573.83			0.891834		164	207	180	180	163	182	179.333	3.57238	0.59429				183	179	180	181	185	181.6
470975	5.4511		2878	3020	2487	3156	2495	2202	2706.33	368.016	2557.5			0.886175		162	205	184	184	171	181	181.167	3.6089	0.63081				181	194	186	181	183	185
471575	5.45804		2905	2977	2465	3148	2518	2203	2702.67	361.877	2553.83			0.884904		166	203	191	179	173	176	181.333	3.61222	0.63413				178	192	185	184	186	185
472175	5.46498		2903	2977	2459	3150	2489	2222	2700	360.978	2551.17			0.88398		160	197	194	181	168	183	180.5	3.59562	0.61753				192	178	180	190	186	185.2
472775	5.47193		2937	2961	2450	3157	2500	2241	2707.67	359.435	2558.83			0.886637		158	201	191	179	164	177	178.333	3.55246	0.574369				179	181	187	185	182	182.8
473375	5.47887		2942	2991	2429	3129	2501	2234	2704.33	362.594	2555.5			0.885482		163	202	188	179	168	178	179.667	3.57902	0.60093				187	198	181	182	183	186.2
473974	5.48582		2947	3015	2453	3191	2478	2246	2721.67	378.129	2572.83			0.891488		162	202	186	185	170	184	181.5	3.61554	0.63745				177	179	184	189	185	182.8
474574	5.49276		2924	2993	2441	3147	2505	2194	2700.67	373.356	2551.83			0.884211		159	198	187	187	163	179	178.833	3.56242	0.584329				183	181	183	181	197	185
475174	5.4997		2897	2975	2460	3155	2496	2325	2718	334.472	2569.17			0.890217		159	201	191	181	164	177	178.833	3.56242	0.584329				183	180	181	180	185	181.8
475774	5.50665		2959	2998	2456	3172	2512	2193	2715	381.903	2566.17			0.889178		158	204	187	183	167	180	179.833	3.58234	0.60425				179	185	197	181	183	185
476374	5.51359		2923	3026	2465	3135	2482	2194	2704.17	375.209	2555.33			0.885424		161	205	192	175	163	177	178.833	3.56242	0.584329				183	179	180	178	184	180.8
476974	5.52054		2922	2959	2473	3170	2512	2202	2706.33	366.579	2557.5			0.886175		161	201	183	180	182	184	181.833	3.62218	0.64409				183	188	186	180	186	184.6
477574	5.52748		2922	3014	2421	3142	2529	2228	2709.33	366.766	2560.5			0.887214		162	198	190	178	165	188	180.167	3.58898	0.61089				181	179	179	179	183	180.2
478174	5.53442		2950	2970	2477	3139	2492	2381	2734.83	321.121	2586			0.89605		163	204	190	183	175	182	182.833	3.6421	0.664011				181	180	178	181	185	181
478774	5.54137		2941	2964	2488	3140	2467	2267	2711.17	348.526	2562.33			0.887849		162	200	185	182	166	184	179.833	3.58234	0.60425				183	182	180	181	183	181.8
479374	5.54831		2888	3005	2446	3123	2524	2195	2696.83	362.7	2548			0.882883		160	202	191	179	167	177	179.333	3.57238	0.59429				179	180	186	180	186	182.2
479974	5.55526		2893	2994	2449	3176	2529	2208	2708.17	369.91	2559.33			0.88681		161	207	182	172	163	178	177.167	3.52922	0.551129				195	180	179	182	183	183.8
480574	5.5622		2924	2999	2468	3153	2491	2200	2705.83	372.045	2557			0.886001		160	195	186	184	170	177	178.667	3.5591	0.581009				181	187	182	181	182	182.6
481174	5.56914		2943	2976	2467	3132	2488	2343	2724.83	330.1	2576			0.892585		168	193	193	181	169	175	179.833	3.58234	0.60425				194	179	187	180	193	186.6
481774	5.57609		2926	3013	2454	3131	2485	2200	2701.5	371.896	2552.67			0.8845		163	201	196	180	172	182	182.333	3.63214	0.65405				192	177	177	180	193	183.8
482374	5.58303		2896	2940	2449	3166	2532	2169	2692	370.398	2543.17			0.881208		158	197	182	183	169	176	177.5	3.53586	0.557769				188	183	192	179	191	186.6
482974	5.58998		2939	2977	2419	3250	2479	2166	2705	412.106	2556.17			0.885713		158	202	188	182	167	187	180.667	3.59894	0.62085				180	195	179	180	186	184
483574	5.59692		2913	2930	2429	3138	2452	2180	2673.67	371.833	2524.83			0.874856		164	195	183	174	163	179	176.333	3.51262	0.534529				185	178	180	180	183	181.2
484174	5.60387		2924	2972	2427	3143	2442	2361	2711.5	339.302	2562.67			0.887965		165	193	181	179	169	184	178.5	3.55578	0.577689				179	181	178	181	184	180.6
484774	5.61081		2847	2941	2456	3146	2439	2221	2675	355.515	2526.17			0.875318		169	201	201	182	169	176	183	3.64542	0.667331				180	194	195	179	185	186.6
485374	5.61775		2858	2963	2447	3128	2475	2366	2706.17	317.263	2557.33			0.886117		161	203	190	182	168	177	180.167	3.58898	0.61089				187	184	196	180	182	185.8
485974	5.6247		2846	2959	2417	3169	2450	2182	2670.5	377.902	2521.67			0.873758		168	202	183	181	170	178	180.333	3.5923	0.61421				200	178	197	179	182	187.2
486574	5.63164		2897	2973	2412	3133	2482	2148	2674.17	382.621	2525.33			0.875029		164	199	190	186	174	181	182.333	3.63214	0.65405				184	192	177	179	182	182.8
487174	5.63859		2815	2937	2414	3131	2434	2247	2663	347.765	2514.17			0.87116		165	199	186	180	177	186	182.167	3.62882	0.65073				182	179	181	181	183	181.2
487774	5.64553		2869	2938	2419	3152	2457	2187	2670.33	370.245	2521.5			0.873701		168	201	192	180	163	178	180.333	3.5923	0.61421				184	178	177	181	182	180.4
488374	5.65247		2879	2940	2407	3098	2472	2184	2663.33	358.906	2514.5			0.871275		159	202	186	175	163	175	176.667	3.51926	0.541169				183	178	200	182	184	185.4
488974	5.65942		2878	2946	2398	3113	2435	2177	2657.83	370.691	2509			0.869369		161	205	186	178	167	178	179.167	3.56906	0.590969				184	178	178	178	183	180.2
489574	5.66636		2893	2947	2405	3059	2453	2168	2654.17	359.331	2505.33			0.868099		162	197	199	175	171	177	180.167	3.58898	0.61089				182	178	178	180	183	180.2
490174	5.67331		2900	2938	2406	3115	2445	2318	2687	336.226	2538.17			0.879476		170	199	204	181	174	174	183.667	3.6587	0.680611				181	177	190	179	183	182
490774	5.68025		2861	2938	2384	3114	2437	2212	2657.67	360.66	2508.83			0.869312		167	200	184	183	169	176	179.833	3.58234	0.60425				181	176	181	180	190	181.6
491374	5.68719		2873	2919	2432	3106	2459	2211	2666.67	347.875	2517.83			0.87243		162	203	209	190	168	191	187.167	3.72842	0.750332				178	192	182	178	182	182.4
491974	5.69414		2816	2928	2380	3115	2430	2275	2657.33	341.37	2508.5			0.869196		160	208	182	179	162	177	178	3.54582	0.567729				179	179	180	181	196	183
492573	5.70108		2839	2936	2394	3080	2466	2137	2642	364.58	2493.17			0.863883		160	199	194	181	169	183	181	3.60558	0.62749				175	177	200	180	194	185.2
493173	5.70803		2825	2917	2394	3098	2445	2168	2641.17	358.339	2492.33			0.863594		175	198	186	180	169	176	180.667	3.59894	0.62085				180	185	195	179	193	186.4
493773	5.71497		2822	2921	2396	3207	2404	2130	2646.67	402.154	2497.83			0.8655		158	189	184	179	169	181	176.667	3.51926	0.541169				183	187	181	180	197	185.6
494373	5.72191		2883	2933	2390	3101	2457	2153	2652.83	371.373	2504			0.867637		164	200	191	183	166	184	181.333	3.61222	0.63413				201	178	191	178	183	186.2
494973	5.72886		2859	3055	2387	3101	2456	2161	2669.83	388.503	2521			0.873527		161	199	194	180	171	180	180.833	3.60226	0.62417				184	177	187	178	183	181.8
495573	5.7358		2866	2981	2368	3107	2435	2162	2653.17	381.811	2504.33			0.867752		166	199	182	178	169	192	181	3.60558	0.62749				179	176	181	178	183	179.4
496173	5.74275		2839	2932	2380	3116	2416	2131	2635.67	381.624	2486.83			0.861689		170	202	201	183	162	178	182.667	3.63878	0.660691				182	178	190	178	183	182.2
496773	5.74969		2843	2923	2378	3147	2448	2386	2687.5	327.058	2538.67			0.879649		163	194	180	181	167	176	176.833	3.52258	0.544489				184	176	190	181	181	182.4
497373	5.75663		2875	2916	2359	3098	2420	2299	2661.17	341.209	2512.33			0.870524		158	199	188	178	169	178	178.333	3.55246	0.574369				185	185	190	179	195	186.8
497973	5.76358		2817	2912	2444	3084	2406	2228	2648.5	336.134	2499.67			0.866135		158	192	181	179	170	178	176.333	3.51262	0.534529				180	185	181	179	180	181
498573	5.77052		2863	2968	2375	3098	2451	2160	2652.5	374.829	2503.67			0.867521		162	201	182	179	163	175	177	3.5259	0.547809				180	176	189	180	181	181.2
499173	5.77747		2815	2902	2357	3108	2415	2116	2618.83	379.709	2470			0.855856		165	197	179	179	169	180	178.167	3.54914	0.571049				187	176	183	179	182	181.4
499773	5.78441		2837	2881	2357	3059	2418	2149	2616.83	357.683	2468			0.855163		162	198	181	183	166	178	178	3.54582	0.567729				179	186	190	177	180	182.4
500373	5.79136		2840	2928	2341	3056	2402	2265	2638.67	341.368	2489.83			0.862728		166	198	184	180	171	177	179.333	3.57238	0.59429				180	181	179	177	196	182.6
500973	5.7983		2833	2919	2356	3044	2385	2240	2629.5	341.563	2480.67			0.859552		158	199	188	185	176	176	180.333	3.5923	0.61421				181	184	193	178	183	183.8
501573	5.80524		2839	2951	2356	3068	2398	2142	2625.67	375.632	2476.83			0.858224		162	202	188	177	164	176	178.167	3.54914	0.571049				179	187	181	180	184	182.2
502173	5.81219		2828	2905	2376	3075	2442	2117	2623.83	367.602	2475			0.857588		160	200	190	181	164	177	178.667	3.5591	0.581009				179	174	194	180	182	181.8
502773	5.81913		2851	2947	2349	3070	2401	2139	2626.17	378.239	2477.33			0.858397		162	201	183	182	164	180	178.667	3.5591	0.581009				180	177	184	177	181	179.8
503373	5.82608		2815	2892	2368	3068	2399	2153	2615.83	358.62	2467			0.854816		157	192	188	172	172	180	176.833	3.52258	0.544489				181	176	189	177	182	181
503973	5.83302		2833	2919	2340	3020	2456	2171	2623.17	346.874	2474.33			0.857357		168	197	186	180	173	180	180.667	3.59894	0.62085				177	178	191	178	179	180.6
504573	5.83996		2841	2896	2351	3076	2414	2165	2623.83	361.853	2475			0.857588		159	199	187	181	169	175	178.333	3.55246	0.574369				182	177	178	178	182	179.4
505173	5.84691		2817	2885	2374	3066	2414	2145	2616.83	356.782	2468			0.855163		162	196	193	178	174	175	179.667	3.57902	0.60093				180	176	185	176	194	182.2
505773	5.85385		2851	2884	2350	3066	2488	2131	2628.33	360.833	2479.5			0.859148		162	204	187	180	171	177	180.167	3.58898	0.61089				176	182	182	178	191	181.8
506373	5.8608		2797	2900	2344	3055	2456	2180	2622	345.138	2473.17			0.856953		164	195	188	178	174	181	180	3.58566	0.60757				183	186	179	177	192	183.4
506973	5.86774		2815	2921	2315	3067	2458	2146	2620.33	366.71	2471.5			0.856376		162	202	189	181	163	176	178.833	3.56242	0.584329				179	177	195	179	180	182
507573	5.87468		2836	2921	2336	3044	2439	2150	2621	360.928	2472.17			0.856607		160	200	194	176	169	177	179.333	3.57238	0.59429				183	175	194	177	181	182
508173	5.88163		2853	2894	2351	3074	2442	2106	2620	375.159	2471.17			0.85626		164	200	185	177	164	178	178	3.54582	0.567729				180	175	187	177	182	180.2
508773	5.88857		2834	2923	2329	3051	2419	2111	2611.17	376.048	2462.33			0.853199		161	194	190	178	169	177	178.167	3.54914	0.571049				183	179	198	179	183	184.4
509373	5.89552		2808	2926	2329	3043	2468	2137	2618.5	360.269	2469.67			0.85574		166	200	190	181	166	178	180.167	3.58898	0.61089				183	176	180	177	195	182.2
509973	5.90246		2818	2874	2317	3034	2474	2122	2606.5	356.413	2457.67			0.851582		164	203	208	182	170	182	184.833	3.68194	0.703851				177	186	193	177	184	183.4
510573	5.9094		2828	2906	2339	3012	2455	2116	2609.33	357.28	2460.5			0.852564		161	198	187	181	168	176	178.5	3.55578	0.577689				179	175	184	177	180	179
511172	5.91635		2819	2909	2370	3068	2440	2196	2633.67	345.653	2484.83			0.860996		160	199	185	177	170	177	178	3.54582	0.567729				184	186	176	177	195	183.6
511772	5.92329		2812	2970	2336	3070	2408	2147	2623.83	377.122	2475			0.857588		158	209	186	173	162	176	177.333	3.53254	0.554449				178	174	178	177	193	180
512372	5.93024		2842	2870	2338	3041	2406	2112	2601.5	366.157	2452.67			0.84985		160	196	185	179	171	177	178	3.54582	0.567729				186	176	180	176	192	182
512972	5.93718		2836	2878	2329	3031	2404	2125	2600.5	362.277	2451.67			0.849503		158	197	190	177	167	184	178.833	3.56242	0.584329				179	176	178	177	182	178.4
513572	5.94412		2788	2880	2313	3061	2437	2121	2600	364.594	2451.17			0.84933		166	197	196	181	164	176	180	3.58566	0.60757				182	187	177	177	183	181.2
514172	5.95107		2797	2892	2331	3085	2457	2092	2609	376.746	2460.17			0.852449		165	203	197	178	170	180	182.167	3.62882	0.65073				185	193	179	176	190	184.6
514772	5.95801		2823	2879	2335	3044	2403	2083	2594.5	374.392	2445.67			0.847424		159	200	185	182	167	179	178.667	3.5591	0.581009				178	176	177	176	200	181.4
515372	5.96496		2792	2908	2326	3049	2434	2233	2623.67	336.835	2474.83			0.857531		167	205	193	183	165	176	181.5	3.61554	0.63745				194	184	199	177	179	186.6
515972	5.9719		2805	2879	2308	3068	2424	2121	2600.83	370.018	2452			0.849619		164	201	192	179	172	176	180.667	3.59894	0.62085				177	192	186	178	181	182.8
516572	5.97884		2777	2886	2327	3066	2417	2123	2599.33	364.918	2450.5			0.849099		167	201	186	181	168	182	180.833	3.60226	0.62417				182	177	189	177	181	181.2
517172	5.98579		2811	2867	2326	3120	2397	2103	2604	387.145	2455.17			0.850716		164	201	180	178	162	175	176.667	3.51926	0.541169				180	177	185	177	180	179.8
517772	5.99273		2796	2880	2324	3032	2412	2085	2588.17	368.604	2439.33			0.84523		159	200	185	178	171	181	179	3.56574	0.587649				175	177	189	178	181	180
518372	5.99968		2748	2907	2317	3022	2468	2245	2617.83	321.206	2469			0.855509		160	199	194	182	160	179	179	3.56574	0.587649				178	192	175	175	180	180
518972	6.00662		2781	2875	2314	3054	2529	2120	2612.17	355.204	2463.33			0.853546		161	196	185	181	164	187	179	3.56574	0.587649				176	185	179	175	178	178.6
519572	6.01357		2845	2844	2344	2983	2461	2086	2593.83	350.735	2445			0.847193		166	201	190	184	163	177	180.167	3.58898	0.61089				186	177	179	176	180	179.6
520172	6.02051		2779	2885	2318	3019	2487	2093	2596.83	357.242	2448			0.848233		164	202	189	180	166	177	179.667	3.57902	0.60093				178	175	176	177	179	177
520772	6.02745		2781	2910	2337	3051	2519	2087	2614.17	366.048	2465.33			0.854239		157	194	190	177	174	176	178	3.54582	0.567729				180	176	197	177	182	182.4
521372	6.0344		2822	2857	2312	3037	2465	2390	2647.17	296.048	2498.33			0.865673		164	196	195	179	172	181	181.167	3.6089	0.63081				178	178	205	177	181	183.8
521972	6.04134		2830	2875	2327	3052	2455	2083	2603.67	372.986	2454.83			0.850601		159	197	187	189	165	179	179.333	3.57238	0.59429				183	174	179	176	185	179.4
522572	6.04829		2787	2872	2280	3073	2503	2099	2602.33	372.95	2453.5			0.850139		157	200	186	179	167	175	177.333	3.53254	0.554449				199	174	197	176	181	185.4
523172	6.05523		2774	2873	2294	2996	2440	2107	2580.67	352.608	2431.83			0.842631		161	198	184	181	168	186	179.667	3.57902	0.60093				183	173	178	175	182	178.2
523772	6.06217		2812	2932	2283	2993	2529	2144	2615.5	352.602	2466.67			0.854701		158	194	182	179	167	179	176.5	3.51594	0.537849				182	177	178	176	181	178.8
524372	6.06912		2767	2846	2298	2980	2493	2088	2578.67	344.926	2429.83			0.841938		165	197	185	176	168	185	179.333	3.57238	0.59429				179	177	183	176	182	179.4
524972	6.07606		2806	2836	2261	3009	2427	2068	2567.83	370.696	2419			0.838184		162	197	185	186	167	183	180	3.58566	0.60757				180	179	195	177	195	185.2
525572	6.08301		2761	2871	2256	3030	2473	2091	2580.33	367.556	2431.5			0.842516		159	199	180	173	171	176	176.333	3.51262	0.534529				183	182	180	175	179	179.8
526172	6.08995		2783	2891	2282	3024	2476	2077	2588.83	370.736	2440			0.845461		158	203	184	186	165	182	179.667	3.57902	0.60093				175	181	176	176	178	177.2
526772	6.09689		2790	2872	2264	3027	2409	2100	2577	371.111	2428.17			0.841361		159	200	181	177	161	175	175.5	3.49602	0.517928				180	173	179	176	178	177.2
527372	6.10384		2806	2895	2284	3028	2431	2127	2595.17	364.596	2446.33			0.847655		162	202	196	177	165	179	180.167	3.58898	0.61089				189	175	178	177	181	180
527972	6.11078		2743	2864	2271	2991	2434	2088	2565.17	356.002	2416.33			0.83726		162	203	184	176	170	176	178.5	3.55578	0.577689				185	180	189	174	180	181.6
528572	6.11773		2785	2838	2262	3002	2454	2065	2567.67	365.509	2418.83			0.838127		157	194	180	181	173	178	177.167	3.52922	0.551129				179	174	185	175	179	178.4
529172	6.12467		2717	2838	2255	3028	2471	2057	2561	367.398	2412.17			0.835817		158	195	181	180	163	175	175.333	3.4927	0.514608				180	175	176	185	180	179.2
529771	6.13161		2811	2840	2252	2995	2443	2250	2598.5	324.464	2449.67			0.84881		158	196	193	181	171	182	180.167	3.58898	0.61089				173	184	179	177	181	178.8
530371	6.13856		2800	2841	2259	3030	2435	2089	2575.67	369.88	2426.83			0.840899		157	198	190	178	168	181	178.667	3.5591	0.581009				181	176	180	175	192	180.8
530971	6.1455		2750	2877	2260	3002	2434	2185	2584.67	339.059	2435.83			0.844017		164	195	181	173	163	175	175.167	3.48938	0.511288				178	177	176	176	188	179
531571	6.15245		2780	2864	2255	3043	2403	2294	2606.5	331.53	2457.67			0.851582		159	193	181	179	167	186	177.5	3.53586	0.557769				188	179	193	175	193	185.6
532171	6.15939		2784	2856	2259	3031	2441	2044	2569.17	382.138	2420.33			0.838646		156	194	184	189	166	176	177.5	3.53586	0.557769				181	175	196	176	192	184
532771	6.16633		2837	2857	2261	3029	2446	2101	2588.5	372.318	2439.67			0.845345		163	195	201	180	166	175	180	3.58566	0.60757				182	177	177	175	178	177.8
533371	6.17328		2741	2815	2242	3004	2403	2116	2553.5	351.448	2404.67			0.833218		161	193	178	179	169	188	178	3.54582	0.567729				175	173	181	174	188	178.2
533971	6.18022		2768	2869	2244	3006	2431	2069	2564.5	372.859	2415.67			0.837029		163	194	184	181	167	174	177.167	3.52922	0.551129				182	176	179	182	195	182.8
534571	6.18717		2768	2806	2254	3019	2415	2080	2557	363.172	2408.17			0.834431		165	197	186	177	179	175	179.833	3.58234	0.60425				173	175	179	174	181	176.4
535171	6.19411		2777	2831	2268	3014	2380	2277	2591.17	322.047	2442.33			0.846269		163	196	184	183	169	176	178.5	3.55578	0.577689				173	176	175	173	190	177.4
535771	6.20106		2713	2831	2247	3031	2399	2074	2549.17	368.259	2400.33			0.831716		167	200	185	180	164	182	179.667	3.57902	0.60093				174	179	187	173	177	178
536371	6.208		2775	2828	2245	3028	2394	2200	2578.33	343.929	2429.5			0.841823		162	198	194	179	161	174	178	3.54582	0.567729				175	175	195	173	178	179.2
536971	6.21494		2753	2825	2247	3007	2389	2066	2547.83	368.142	2399			0.831254		162	198	193	177	162	178	178.333	3.55246	0.574369				179	178	200	173	193	184.6
537571	6.22189		2778	2835	2230	2996	2432	2045	2552.67	375.082	2403.83			0.832929		162	195	185	177	164	175	176.333	3.51262	0.534529				173	173	188	174	179	177.4
538171	6.22883		2783	2839	2226	3012	2401	2069	2555	376.734	2406.17			0.833738		158	196	182	173	169	177	175.833	3.50266	0.524568				183	176	178	174	179	178
538771	6.23578		2737	2814	2249	3018	2442	2055	2552.5	366.317	2403.67			0.832871		157	200	189	180	170	176	178.667	3.5591	0.581009				188	177	175	175	178	178.6
539371	6.24272		2765	2848	2248	3021	2389	2056	2554.5	378.922	2405.67			0.833564		164	197	188	181	169	178	179.5	3.5757	0.59761				187	191	192	175	180	185
539971	6.24966		2738	2874	2234	3004	2425	2044	2553.17	378.918	2404.33			0.833102		161	197	182	176	162	182	176.667	3.51926	0.541169				192	174	185	177	178	181.2
540571	6.25661		2714	2822	2261	3021	2394	2033	2540.83	373.46	2392			0.828829		163	198	186	177	161	183	178	3.54582	0.567729				181	186	178	173	185	180.6
541171	6.26355		2699	2805	2260	3005	2380	2083	2538.67	353.432	2389.83			0.828078		162	198	192	178	168	174	178.667	3.5591	0.581009				177	183	179	176	190	181
541771	6.2705		2722	2833	2265	3129	2378	2162	2581.5	374.25	2432.67			0.84292		163	197	191	171	161	175	176.333	3.51262	0.534529				188	176	192	175	180	182.2
542371	6.27744		2781	2819	2295	3002	2422	2060	2563.17	360.692	2414.33			0.836567		157	196	189	180	163	180	177.5	3.53586	0.557769				181	185	177	181	179	180.6
542971	6.28438		2729	2843	2256	3086	2382	2074	2561.67	386.162	2412.83			0.836048		163	202	185	174	171	179	179	3.56574	0.587649				179	172	181	182	177	178.2
543571	6.29133		2722	2838	2271	3003	2384	2057	2545.83	364.987	2397			0.830561		157	194	185	178	168	182	177.333	3.53254	0.554449				182	189	188	174	179	182.4
544171	6.29827		2758	2850	2246	2999	2403	2230	2581	330.31	2432.17			0.842747		160	196	194	174	164	177	177.5	3.53586	0.557769				196	174	198	173	178	183.8
544771	6.30522		2718	2818	2233	2977	2396	2241	2563.83	316.517	2415			0.836798		163	189	186	179	166	175	176.333	3.51262	0.534529				177	176	177	176	181	177.4
545371	6.31216		2696	2851	2276	3021	2400	2021	2544.17	377.086	2395.33			0.829984		157	201	199	178	163	179	179.5	3.5757	0.59761				177	176	191	182	179	181
545971	6.3191		2674	2781	2235	2970	2372	2027	2509.83	357.741	2361			0.818087		158	194	189	176	170	174	176.833	3.52258	0.544489				175	178	179	174	188	178.8
546571	6.32605		2710	2883	2245	3094	2403	2082	2569.5	390.846	2420.67			0.838762		163	197	187	182	165	184	179.667	3.57902	0.60093				189	174	182	179	180	180.8
547171	6.33299		2734	2826	2277	3016	2403	2071	2554.5	361.288	2405.67			0.833564		163	193	181	184	162	182	177.5	3.53586	0.557769				177	175	188	174	190	180.8
547771	6.33994		2719	2811	2280	3008	2364	2046	2538	365.265	2389.17			0.827847		158	196	189	176	163	177	176.5	3.51594	0.537849				175	172	179	177	177	176
548370	6.34688		2746	2817	2261	2990	2376	2014	2534	374.93	2385.17			0.826461		157	194	187	180	164	176	176.333	3.51262	0.534529				176	176	175	176	178	176.2
548970	6.35382		2718	2781	2273	2941	2399	2025	2522.83	347.906	2374			0.822592		161	198	183	177	168	176	177.167	3.52922	0.551129				182	175	198	173	178	181.2
549570	6.36077		2724	2820	2254	2951	2405	2356	2585	283.868	2436.17			0.844133		159	197	180	178	160	179	175.5	3.49602	0.517928				184	173	182	173	176	177.6
550170	6.36771		2735	2836	2241	2961	2403	2049	2537.5	361.136	2388.67			0.827674		161	196	190	181	163	175	177.667	3.53918	0.561089				175	175	200	173	188	182.2
550770	6.37466		2700	2788	2256	2966	2381	2066	2526.17	345.845	2377.33			0.823747		168	194	188	181	162	175	178	3.54582	0.567729				178	176	178	175	188	179
551370	6.3816		2707	2820	2244	2944	2410	2036	2526.83	354.118	2378			0.823978		164	198	183	178	165	177	177.5	3.53586	0.557769				185	173	175	172	197	180.4
551970	6.38854		2704	2822	2236	2965	2361	2012	2516.67	370.68	2367.83			0.820455		162	189	182	179	170	174	176	3.50598	0.527888				180	175	178	176	176	177
552570	6.39549		2719	2792	2245	2950	2367	2030	2517.17	357.091	2368.33			0.820628		161	196	178	176	166	175	175.333	3.4927	0.514608				176	173	174	172	176	174.2
553170	6.40243		2700	2817	2253	2980	2421	2195	2561	319.01	2412.17			0.835817		160	199	183	174	167	177	176.667	3.51926	0.541169				178	174	174	173	180	175.8
553770	6.40938		2711	2768	2225	2985	2380	2063	2522	354.869	2373.17			0.822303		163	194	187	178	170	178	178.333	3.55246	0.574369				188	174	182	183	190	183.4
554370	6.41632		2696	2883	2226	2927	2419	2050	2533.5	359.12	2384.67			0.826288		166	195	197	177	162	182	179.833	3.58234	0.60425				179	176	177	171	178	176.2
554970	6.42327		2681	2811	2260	2960	2372	2098	2530.33	337.979	2381.5			0.825191		167	196	186	175	168	183	179.167	3.56906	0.590969				175	175	177	172	178	175.4
555570	6.43021		2703	2817	2240	2952	2363	2004	2513.17	368.062	2364.33			0.819242		161	199	191	179	171	176	179.5	3.5757	0.59761				178	186	196	174	178	182.4
556170	6.43715		2622	2797	2234	2951	2377	2021	2500.33	352.653	2351.5			0.814796		164	200	195	174	169	177	179.833	3.58234	0.60425				174	173	173	172	191	176.6
556770	6.4441		2681	2820	2248	2967	2342	1995	2508.83	373.169	2360			0.817741		164	195	196	178	171	182	181	3.60558	0.62749				176	174	176	174	190	178
557370	6.45104		2696	2837	2221	3056	2388	2118	2552.67	368.995	2403.83			0.832929		157	200	192	178	167	175	178.167	3.54914	0.571049				173	173	174	173	187	176
557970	6.45799		2678	2828	2234	2977	2406	2037	2526.67	362.351	2377.83			0.82392		158	199	190	177	169	177	178.333	3.55246	0.574369				178	175	175	173	188	177.8
558570	6.46493		2640	2799	2207	2973	2340	2055	2502.33	358.377	2353.5			0.815489		162	200	184	181	161	177	177.5	3.53586	0.557769				177	180	174	175	186	178.4
559170	6.47187		2642	2791	2239	2974	2364	2028	2506.33	357.402	2357.5			0.816875		161	193	181	179	166	182	177	3.5259	0.547809				177	174	183	173	184	178.2
559770	6.47882		2686	2818	2233	2970	2357	2012	2512.67	370.281	2363.83			0.819069		158	199	184	176	183	185	180.833	3.60226	0.62417				184	174	179	172	172	176.2
560370	6.48576		2683	2801	2225	2941	2329	2334	2552.17	294.844	2403.33			0.832756		161	193	189	173	169	177	177	3.5259	0.547809				186	178	176	175	188	180.6
560970	6.49271		2700	2776	2216	2985	2368	2162	2534.5	333.642	2385.67			0.826634		159	198	190	177	169	181	179	3.56574	0.587649				175	182	174	172	194	179.4
561570	6.49965		2629	2786	2229	2974	2361	2052	2505.17	351.118	2356.33			0.81647		165	188	183	178	162	175	175.167	3.48938	0.511288				172	182	177	173	186	178
562170	6.50659		2646	2768	2200	2960	2347	2207	2521.33	316.628	2372.5			0.822072		157	193	187	182	170	190	179.833	3.58234	0.60425				184	176	194	172	194	184
562770	6.51354		2674	2800	2221	2943	2410	2061	2518.17	344.444	2369.33			0.820975		164	193	188	177	163	179	177.333	3.53254	0.554449				177	180	180	173	177	177.4
563370	6.52048		2668	2772	2218	2940	2346	2129	2512.17	327.353	2363.33			0.818896		163	200	188	176	161	183	178.5	3.55578	0.577689				175	172	195	171	177	178
563970	6.52743		2674	2776	2210	2960	2342	2157	2519.83	329.364	2371			0.821552		162	194	178	180	172	181	177.833	3.5425	0.564409				180	176	179	172	182	177.8
564570	6.53437		2643	2799	2217	2962	2392	2130	2523.83	331.222	2375			0.822938		156	197	210	181	176	181	183.5	3.65538	0.677291				176	192	182	174	179	180.6
565170	6.54131		2606	2781	2204	2944	2360	2026	2486.83	351.62	2338			0.810118		156	196	180	177	165	180	175.667	3.49934	0.521248				178	177	188	180	194	183.4
565770	6.54826		2649	2777	2228	3035	2376	2058	2520.5	365.338	2371.67			0.821783		158	193	191	178	173	176	178.167	3.54914	0.571049				176	173	173	170	178	174
566370	6.5552		2640	2772	2204	2972	2377	2008	2495.5	363.608	2346.67			0.813121		163	197	185	173	164	180	177	3.5259	0.547809				173	173	195	180	175	179.2
566969	6.56215		2682	2780	2211	2934	2360	2043	2501.67	349.809	2352.83			0.815258		163	195	185	177	170	181	178.5	3.55578	0.577689				174	179	176	172	176	175.4
567569	6.56909		2663	2775	2196	2945	2362	2279	2536.67	300.817	2387.83			0.827385		161	190	188	173	165	176	175.5	3.49602	0.517928				180	174	198	171	182	181
568169	6.57603		2653	2732	2197	2924	2379	2041	2487.67	338.593	2338.83			0.810407		162	191	187	180	163	176	176.5	3.51594	0.537849				175	189	179	174	177	178.8
568769	6.58298		2661	2776	2190	3002	2376	2173	2529.67	336.816	2380.83			0.82496		162	200	182	177	165	171	176.167	3.5093	0.531208				176	175	178	170	195	178.8
569369	6.58992		2640	2771	2203	2898	2335	1983	2471.67	354.782	2322.83			0.804863		161	195	182	182	167	180	177.833	3.5425	0.564409				174	176	191	172	175	177.6
569969	6.59687		2628	2728	2194	2935	2357	1998	2473.33	351.97	2324.5			0.80544		159	193	187	188	166	174	177.833	3.5425	0.564409				179	173	175	170	176	174.6
570569	6.60381		2621	2801	2200	2907	2335	2008	2478.67	354.245	2329.83			0.807288		160	198	178	173	166	176	175.167	3.48938	0.511288				175	171	174	171	187	175.6
571169	6.61076		2634	2742	2197	2991	2346	1995	2484.17	370.58	2335.33			0.809194		167	200	184	176	168	177	178.667	3.5591	0.581009				176	171	179	172	175	174.6
571769	6.6177		2672	2764	2181	2925	2337	1999	2479.67	362.424	2330.83			0.807635		158	199	182	175	165	186	177.5	3.53586	0.557769				175	173	190	172	176	177.2
572369	6.62464		2643	2756	2183	2934	2330	2118	2494	331.493	2345.17			0.812601		162	196	178	175	169	182	177	3.5259	0.547809				187	173	174	171	183	177.6
572969	6.63159		2630	2764	2181	2927	2378	2048	2488	343.223	2339.17			0.810522		159	195	182	177	161	182	176	3.50598	0.527888				174	180	174	171	186	177
573569	6.63853		2593	2750	2177	2920	2354	2001	2465.83	350.768	2317			0.802841		160	195	185	179	166	176	176.833	3.52258	0.544489				181	171	177	171	172	174.4
574169	6.64548		2622	2804	2185	2915	2340	1972	2473	368.445	2324.17			0.805325		157	193	179	174	166	175	174	3.46614	0.488048				173	174	188	179	189	180.6
574769	6.65242		2639	2744	2187	2934	2383	1978	2477.5	360.088	2328.67			0.806884		160	195	189	181	166	176	177.833	3.5425	0.564409				173	174	180	170	177	174.8
575369	6.65936		2606	2756	2188	2942	2391	1963	2474.33	364.905	2325.5			0.805787		160	197	180	177	164	187	177.5	3.53586	0.557769				177	171	174	172	186	176
575969	6.66631		2591	2770	2166	2923	2402	1964	2469.33	364.122	2320.5			0.804054		164	192	180	176	169	177	176.333	3.51262	0.534529				173	172	193	172	174	176.8
576569	6.67325		2592	2778	2209	2889	2388	2115	2495.17	310.605	2346.33			0.813005		160	192	187	176	170	177	177	3.5259	0.547809				175	173	177	171	175	174.2
577169	6.6802		2644	2765	2182	2899	2402	1965	2476.17	358.805	2327.33			0.806422		164	197	207	178	162	177	180.833	3.60226	0.62417				176	172	200	169	177	178.8
577769	6.68714		2545	2741	2195	2914	2399	1992	2464.33	342.099	2315.5			0.802322		158	193	180	183	161	175	175	3.48606	0.507968				175	174	173	171	188	176.2
578369	6.69408		2624	2751	2164	2893	2395	1971	2466.33	354.905	2317.5			0.803015		161	196	183	178	161	180	176.5	3.51594	0.537849				169	188	177	171	184	177.8
578969	6.70103		2622	2758	2176	2885	2380	1959	2463.33	355.995	2314.5			0.801975		160	196	210	180	167	175	181.333	3.61222	0.63413				179	172	175	170	176	174.4
579569	6.70797		2587	2750	2186	2905	2403	1986	2469.5	346.616	2320.67			0.804112		161	194	186	176	163	174	175.667	3.49934	0.521248				188	176	175	171	175	177
580169	6.71492		2572	2809	2173	2928	2378	1977	2472.83	367.359	2324			0.805267		160	197	186	176	169	179	177.833	3.5425	0.564409				181	172	191	176	173	178.6
580769	6.72186		2588	2732	2178	2900	2404	2055	2476.17	325.295	2327.33			0.806422		163	197	182	177	169	177	177.5	3.53586	0.557769				173	174	175	171	177	174
581369	6.7288		2587	2766	2156	2886	2368	2038	2466.83	337.617	2318			0.803188		163	196	177	179	174	183	178.667	3.5591	0.581009				172	189	176	169	173	175.8
581969	6.73575		2594	2726	2149	2905	2383	1948	2450.83	360.84	2302			0.797644		158	195	201	176	164	174	178	3.54582	0.567729				188	178	174	171	173	176.8
582569	6.74269		2635	2720	2171	2887	2388	2134	2489.17	306.735	2340.33			0.810926		167	193	205	177	165	183	181.667	3.61886	0.64077				181	170	196	170	187	180.8
583169	6.74964		2612	2709	2155	2877	2404	2152	2484.83	298.77	2336			0.809425		161	196	190	177	161	184	178.167	3.54914	0.571049				177	171	195	172	185	180
583769	6.75658		2548	2753	2148	2891	2398	1973	2451.83	351.372	2303			0.79799		164	193	185	175	168	174	176.5	3.51594	0.537849				179	188	177	172	190	181.2
584369	6.76352		2621	2766	2154	2901	2409	1959	2468.33	363.554	2319.5			0.803708		164	195	195	177	161	178	178.333	3.55246	0.574369				184	175	190	169	176	178.8
584969	6.77047		2594	2716	2207	2874	2403	1991	2464.17	329.242	2315.33			0.802264		160	193	177	178	161	176	174.167	3.46946	0.491368				176	172	173	167	175	172.6
585568	6.77741		2582	2774	2192	2855	2413	1969	2464.17	341.911	2315.33			0.802264		159	194	176	177	172	174	175.333	3.4927	0.514608				176	176	174	172	188	177.2
586168	6.78436		2561	2743	2129	2860	2406	2009	2451.33	336.368	2302.5			0.797817		160	194	184	175	171	176	176.667	3.51926	0.541169				174	171	172	170	189	175.2
586768	6.7913		2591	2707	2157	2852	2381	1944	2438.67	344.502	2289.83			0.793428		158	201	194	182	166	176	179.5	3.5757	0.59761				179	174	173	170	176	174.4
587368	6.79825		2527	2732	2169	2869	2373	2009	2446.5	328.728	2297.67			0.796142		161	198	181	177	181	181	179.833	3.58234	0.60425				184	173	186	173	190	181.2
587968	6.80519		2583	2714	2155	2882	2377	1958	2444.83	348.788	2296			0.795565		159	190	188	177	164	174	175.333	3.4927	0.514608				175	188	194	170	184	182.2
588568	6.81213		2586	2742	2174	2883	2386	1950	2453.5	352.547	2304.67			0.798568		162	195	180	178	167	175	176.167	3.5093	0.531208				174	171	191	176	179	178.2
589168	6.81908		2546	2707	2134	2860	2393	1954	2432.33	343.69	2283.5			0.791234		159	193	191	176	166	177	177	3.5259	0.547809				182	172	186	176	172	177.6
589768	6.82602		2587	2681	2165	2864	2407	1924	2438	347.106	2289.17			0.793197		160	192	185	178	167	180	177	3.5259	0.547809				177	173	179	179	192	180
590368	6.83297		2589	2725	2158	2871	2388	1942	2445.5	351.92	2296.67			0.795796		163	189	178	177	165	182	175.667	3.49934	0.521248				182	174	173	170	175	174.8
590968	6.83991		2584	2724	2145	2864	2368	2190	2479.17	292.121	2330.33			0.807461		162	197	180	180	169	177	177.5	3.53586	0.557769				173	185	178	171	175	176.4
591568	6.84685		2554	2682	2148	2869	2403	1967	2437.17	336.427	2288.33			0.792908		162	191	190	175	160	190	178	3.54582	0.567729				175	170	174	169	175	172.6
592168	6.8538		2627	2757	2150	2867	2398	1932	2455.17	363.41	2306.33			0.799145		161	191	184	172	162	178	174.667	3.47942	0.501328				176	175	176	170	181	175.6
592768	6.86074		2578	2703	2132	2860	2449	1986	2451.33	336.126	2302.5			0.797817		158	195	182	177	163	175	175	3.48606	0.507968				173	170	184	169	172	173.6
593368	6.86769		2566	2670	2162	2829	2414	1943	2430.67	330.013	2281.83			0.790656		159	194	178	177	163	179	175	3.48606	0.507968				181	174	200	170	175	180
593968	6.87463		2606	2686	2146	2862	2371	1976	2441.17	338.42	2292.33			0.794294		164	192	185	180	164	186	178.5	3.55578	0.577689				182	176	180	168	187	178.6
594568	6.88157		2598	2679	2135	2870	2433	1930	2440.83	352.18	2292			0.794179		163	195	178	175	161	176	174.667	3.47942	0.501328				176	173	173	170	174	173.2
595168	6.88852		2571	2694	2144	2852	2384	1950	2432.5	341.156	2283.67			0.791291		158	194	190	178	169	176	177.5	3.53586	0.557769				177	172	173	170	176	173.6
595768	6.89546		2585	2673	2135	2915	2479	2182	2494.83	297.996	2346			0.81289		155	188	180	175	168	178	174	3.46614	0.488048				172	174	197	170	176	177.8
596368	6.90241		2575	2756	2127	2912	2389	1924	2447.17	376.134	2298.33			0.796373		162	197	201	177	165	181	180.5	3.59562	0.61753				173	173	178	171	175	174
596968	6.90935		2558	2719	2120	2842	2371	1916	2421	355.792	2272.17			0.787307		165	197	185	175	168	181	178.5	3.55578	0.577689				181	183	200	170	179	182.6
597568	6.91629		2589	2676	2131	2857	2359	1902	2419	357.946	2270.17			0.786614		162	194	188	180	166	187	179.5	3.5757	0.59761				176	172	184	170	174	175.2
598168	6.92324		2561	2687	2124	2840	2371	1933	2419.33	344.892	2270.5			0.786729		159	194	188	178	171	178	178	3.54582	0.567729				175	173	182	169	174	174.6
598768	6.93018		2541	2697	2126	2842	2335	1927	2411.33	348.056	2262.5			0.783957		161	197	188	176	163	178	177.167	3.52922	0.551129				173	175	183	172	187	178
599368	6.93713		2575	2687	2119	2873	2346	2028	2438	331.156	2289.17			0.793197		163	197	207	180	160	177	180.667	3.59894	0.62085				174	174	175	169	181	174.6
			free								2.5uM CypA								5uM
			X0	1.773	2.041	1.589	1.558	1.903	1.622		X0	2.469	1.873	1.525	2.669	1.886	2.338		X0	3.2	3.494	3.291	3.512	3.782	3.445
			Slope	6.147	5.323	5.875	5.254	6.19	6.738		Slope	6.453	4.012	4.359	3.394	3.84	4.214		Slope	4.052	4.578	3.6	5.049	3.813	3.851
			Y0	132.8	123.5	134.5	111.5	141	153.2		Y0	146.3	235.9	212.4	146.6	147.3	145.6		Y0	144.4	145	144.9	144.9	144.4	144.7
			Yfin	3184	3135	2930	3322	3007	2643		Yfin	173.5	148.2	149.1	197.9	179.6	190.9		Yfin	183.4	180.2	185.4	182	185.3	183.1
				3051.2	3011.5	2795.5	3210.5	2866	2489.8			27.2	-87.7	-63.3	51.3	32.3	45.3			39	35.2	40.5	37.1	40.9	38.4
			Average final ThT	2438	331.156											Average final ThT	180.667	18.5113										Average final (ThT)	174.6	4.27785
